# Supplementary material for: MicroRNA miR-495 regulates the development of Hepatocellular Carcinoma by targeting C1q/tumor necrosis factor-related protein-3 (CTRP3)
Source: Bioengineered. 2021 Sep 13;12(1):6902–12. doi: 10.1080/21655979.2021.1973878 (PMC8806502; doi:10.1080/21655979.2021.1973878)
Supplement: Supplemental Material [file KBIE_A_1973878_SM7854.zip]

Archive with 3 entries (2 files):
- supplementary/
- supplementary/a list of the differential expressed genes in HCC.txt
- supplementary/Table for review.xlsx
