# Supplementary material for: MicroRNA miR-495 regulates the development of Hepatocellular Carcinoma by targeting C1q/tumor necrosis factor-related protein-3 (CTRP3)
Source: Bioengineered. 2021 Sep 13;12(1):6902–12. doi: 10.1080/21655979.2021.1973878 (PMC8806502; doi:10.1080/21655979.2021.1973878)
Supplement: Supplemental Material [file KBIE_A_1973878_SM7854.zip › supplementary/Table for review.xlsx]

## Sheet: TargetScan7
Ortholog of target gene	Representative transcript	Gene name	3P-seq tags + 5	Conserved sites total	Conserved 8mer sites	Conserved 7mer-m8 sites	Conserved 7mer-A1 sites	Poorly conserved sites total	Poorly conserved 8mer sites	Poorly conserved 7mer-m8 sites	Poorly conserved 7mer-A1 sites	6mer sites	Representative miRNA	Cumulative weighted context++ score	Total context++ score	Aggregate PCT	Previous TargetScan publication(s)
PSMC6	ENST00000445930.2	proteasome (prosome, macropain) 26S subunit, ATPase, 6	72	1	1	0	0	0	0	0	0	1	hsa-miR-495-3p	-0.5	-0.5	N/A
TNFRSF1B	ENST00000376259.3	tumor necrosis factor receptor superfamily, member 1B	243	1	0	1	0	3	0	3	0	0	hsa-miR-495-3p	-0.43	-0.43	N/A	2009, 2011
ELOVL7	ENST00000508821.1	ELOVL fatty acid elongase 7	52	1	0	1	0	0	0	0	0	10	hsa-miR-495-3p	-0.42	-0.42	N/A	2011
NABP1	ENST00000410026.2	nucleic acid binding protein 1	938	1	1	0	0	3	0	2	1	9	hsa-miR-495-3p	-0.41	-0.44	N/A	2009, 2011
RP11-187E13.2	ENST00000556949.1	Uncharacterized protein	5	1	0	1	0	0	0	0	0	0	hsa-miR-495-3p	-0.38	-0.38	N/A
DDIT4	ENST00000307365.3	DNA-damage-inducible transcript 4	2454	1	1	0	0	3	0	2	1	0	hsa-miR-495-3p	-0.38	-0.77	N/A	2007, 2009, 2011
HSDL2	ENST00000398805.3	hydroxysteroid dehydrogenase like 2	151	2	0	2	0	3	0	1	2	4	hsa-miR-495-3p	-0.35	-0.41	N/A	2007, 2009, 2011
PAQR9	ENST00000340634.3	progestin and adipoQ receptor family member IX	233	1	0	1	0	2	0	1	1	1	hsa-miR-495-3p	-0.33	-0.34	N/A	2007, 2009, 2011
FAM187A	ENST00000412523.2	family with sequence similarity 187, member A	31	1	1	0	0	0	0	0	0	0	hsa-miR-495-3p	-0.33	-0.33	N/A
PAFAH1B2	ENST00000527958.1	platelet-activating factor acetylhydrolase 1b, catalytic subunit 2 (30kDa)	180	1	0	1	0	1	0	1	0	7	hsa-miR-495-3p	-0.33	-0.42	N/A	2011
SNRPF	ENST00000266735.5	small nuclear ribonucleoprotein polypeptide F	286	1	0	1	0	1	0	1	0	0	hsa-miR-495-3p	-0.32	-0.36	N/A	2011
RAN	ENST00000543796.1	RAN, member RAS oncogene family	1418	1	1	0	0	0	0	0	0	2	hsa-miR-495-3p	-0.31	-0.33	N/A	2009, 2011
CMTM8	ENST00000307526.3	CKLF-like MARVEL transmembrane domain containing 8	541	1	1	0	0	0	0	0	0	0	hsa-miR-495-3p	-0.31	-0.31	N/A	2011
ASB5	ENST00000296525.3	ankyrin repeat and SOCS box containing 5	5	1	1	0	0	2	0	1	1	0	hsa-miR-495-3p	-0.31	-0.31	N/A	2009, 2011
ANKRD7	ENST00000357099.4	ankyrin repeat domain 7	13	1	1	0	0	0	0	0	0	0	hsa-miR-495-3p	-0.31	-0.31	N/A	2009, 2011
C9orf170	ENST00000375941.2	chromosome 9 open reading frame 170	5	1	1	0	0	2	0	2	0	2	hsa-miR-495-3p	-0.3	-0.3	N/A	2009, 2011
COX7A2L	ENST00000378669.1	cytochrome c oxidase subunit VIIa polypeptide 2 like	289	1	0	1	0	2	0	1	1	2	hsa-miR-495-3p	-0.3	-0.35	N/A
GPR22	ENST00000304402.4	G protein-coupled receptor 22	5	1	1	0	0	0	0	0	0	2	hsa-miR-495-3p	-0.3	-0.3	N/A	2007, 2009, 2011
BUB1	ENST00000535254.1	BUB1 mitotic checkpoint serine/threonine kinase	515	1	1	0	0	1	1	0	0	4	hsa-miR-495-3p	-0.29	-0.37	N/A
KIAA1468	ENST00000398130.2	KIAA1468	756	1	1	0	0	2	0	2	0	5	hsa-miR-495-3p	-0.28	-0.85	N/A
TESC	ENST00000335209.7	tescalcin	22	1	1	0	0	0	0	0	0	0	hsa-miR-495-3p	-0.28	-0.37	N/A	2009, 2011
SMNDC1	ENST00000369603.5	survival motor neuron domain containing 1	949	3	0	1	2	5	0	3	2	3	hsa-miR-495-3p	-0.28	-0.43	N/A
BRWD3	ENST00000373275.4	bromodomain and WD repeat domain containing 3	506	1	0	1	0	3	0	1	2	17	hsa-miR-495-3p	-0.28	-0.32	N/A
PPP1CB	ENST00000395366.2	protein phosphatase 1, catalytic subunit, beta isozyme	5795	2	0	1	1	1	0	1	0	3	hsa-miR-495-3p	-0.28	-0.28	N/A	2007, 2009, 2011
MORF4L1	ENST00000331268.5	mortality factor 4 like 1	1137	1	0	1	0	0	0	0	0	3	hsa-miR-495-3p	-0.28	-0.28	N/A	2007, 2011
LHX2	ENST00000373615.4	LIM homeobox 2	326	1	1	0	0	0	0	0	0	1	hsa-miR-495-3p	-0.27	-0.27	N/A	2007, 2009, 2011
SMIM14	ENST00000295958.5	small integral membrane protein 14	601	1	0	0	1	3	1	1	1	6	hsa-miR-495-3p	-0.27	-0.37	N/A
HSPA5	ENST00000324460.6	heat shock 70kDa protein 5 (glucose-regulated protein, 78kDa)	2715	1	1	0	0	1	0	0	1	0	hsa-miR-495-3p	-0.27	-0.27	N/A	2007, 2009, 2011
SMAD9	ENST00000399275.2	SMAD family member 9	62	1	0	1	0	1	0	1	0	3	hsa-miR-495-3p	-0.26	-0.31	N/A	2011
CAST	ENST00000395812.2	calpastatin	4674	1	1	0	0	3	1	0	2	2	hsa-miR-495-3p	-0.26	-0.3	N/A
INSIG1	ENST00000342407.5	insulin induced gene 1	1776	1	0	1	0	2	1	1	0	3	hsa-miR-495-3p	-0.25	-0.44	N/A
FEM1C	ENST00000274457.3	fem-1 homolog c (C. elegans)	222	1	1	0	0	2	0	2	0	4	hsa-miR-495-3p	-0.25	-0.34	N/A
SNRPB2	ENST00000377943.5	small nuclear ribonucleoprotein polypeptide B	593	1	0	1	0	0	0	0	0	1	hsa-miR-495-3p	-0.24	-0.24	N/A	2011
THBS2	ENST00000366787.3	thrombospondin 2	372	1	0	1	0	4	0	2	2	4	hsa-miR-495-3p	-0.24	-0.25	N/A	2007, 2009, 2011
ITM2B	ENST00000378565.5	integral membrane protein 2B	10367	1	1	0	0	1	0	1	0	0	hsa-miR-495-3p	-0.24	-0.34	N/A
C17orf96	ENST00000325814.5	chromosome 17 open reading frame 96	19	1	0	1	0	0	0	0	0	0	hsa-miR-495-3p	-0.24	-0.24	N/A	2011
C18orf25	ENST00000282059.6	chromosome 18 open reading frame 25	688	1	0	1	0	3	1	1	1	7	hsa-miR-495-3p	-0.23	-0.24	N/A	2007, 2009, 2011
ACTC1	ENST00000290378.4	actin, alpha, cardiac muscle 1	164	1	0	1	0	1	0	1	0	2	hsa-miR-495-3p	-0.23	-0.25	N/A	2011
S1PR3	ENST00000358157.2	sphingosine-1-phosphate receptor 3	70	1	1	0	0	2	0	1	1	0	hsa-miR-495-3p	-0.23	-0.3	N/A	2007, 2009, 2011
UAP1	ENST00000367926.4	UDP-N-acteylglucosamine pyrophosphorylase 1	1738	1	0	1	0	1	0	0	1	2	hsa-miR-495-3p	-0.22	-0.23	N/A
PLEKHH3	ENST00000591022.1	pleckstrin homology domain containing, family H (with MyTH4 domain) member 3	5	1	0	1	0	0	0	0	0	0	hsa-miR-495-3p	-0.22	-0.22	N/A	2007
TM4SF1	ENST00000472441.1	transmembrane 4 L six family member 1	1401	1	0	1	0	1	0	1	0	6	hsa-miR-495-3p	-0.22	-0.23	N/A
KIAA0101	ENST00000558008.1	KIAA0101	6821	1	0	1	0	0	0	0	0	1	hsa-miR-495-3p	-0.22	-0.22	N/A	2011
MYCBP	ENST00000397572.2	MYC binding protein	85	2	1	1	0	0	0	0	0	2	hsa-miR-495-3p	-0.22	-0.4	N/A	2011
HSPA13	ENST00000285667.3	heat shock protein 70kDa family, member 13	2175	1	0	1	0	6	0	4	2	5	hsa-miR-495-3p	-0.22	-0.29	N/A	2011
SOGA3	ENST00000556132.1	SOGA family member 3	95	1	0	1	0	1	0	0	1	5	hsa-miR-495-3p	-0.21	-0.29	N/A	2011
MTA3	ENST00000407270.3	metastasis associated 1 family, member 3	285	1	0	1	0	2	0	1	1	6	hsa-miR-495-3p	-0.21	-0.27	N/A	2011
AGO2	ENST00000220592.5	argonaute RISC catalytic component 2	350	1	0	1	0	5	0	2	3	8	hsa-miR-495-3p	-0.21	-3.6	N/A
METTL7A	ENST00000332160.4	methyltransferase like 7A	695	1	0	1	0	2	0	1	1	2	hsa-miR-495-3p	-0.21	-0.21	N/A	2011
UBE2Z	ENST00000360943.5	ubiquitin-conjugating enzyme E2Z	3688	1	0	1	0	1	0	1	0	5	hsa-miR-495-3p	-0.2	-0.21	N/A	2007, 2009, 2011
PTK7	ENST00000230419.4	protein tyrosine kinase 7	120	1	0	1	0	0	0	0	0	3	hsa-miR-495-3p	-0.2	-0.2	N/A
CELF2	ENST00000315874.4	CUGBP, Elav-like family member 2	56	2	2	0	0	3	0	3	0	9	hsa-miR-495-3p	-0.2	-0.2	N/A	2007, 2009, 2011
CDK6	ENST00000265734.4	cyclin-dependent kinase 6	1116	2	0	2	0	4	1	1	2	10	hsa-miR-495-3p	-0.2	-0.21	N/A	2007, 2009, 2011
RIMKLB	ENST00000357529.3	ribosomal modification protein rimK-like family member B	164	1	0	1	0	3	0	1	2	10	hsa-miR-495-3p	-0.2	-0.29	N/A	2007, 2009, 2011
RAD18	ENST00000264926.2	RAD18 homolog (S. cerevisiae)	211	1	1	0	0	2	0	2	0	2	hsa-miR-495-3p	-0.2	-0.24	N/A	2009, 2011
ZFAND5	ENST00000237937.3	zinc finger, AN1-type domain 5	2522	1	1	0	0	5	0	3	2	8	hsa-miR-495-3p	-0.2	-0.4	N/A	2007, 2009, 2011
FAM216A	ENST00000377673.5	family with sequence similarity 216, member A	1234	1	0	1	0	0	0	0	0	3	hsa-miR-495-3p	-0.2	-0.2	N/A
TNFRSF21	ENST00000296861.2	tumor necrosis factor receptor superfamily, member 21	39	1	1	0	0	0	0	0	0	1	hsa-miR-495-3p	-0.2	-0.21	N/A	2007, 2009, 2011
TSC22D3	ENST00000372390.4	TSC22 domain family, member 3	154	1	0	1	0	0	0	0	0	1	hsa-miR-495-3p	-0.2	-0.2	N/A	2007, 2009, 2011
MID2	ENST00000262843.6	midline 2	194	1	1	0	0	5	2	3	0	2	hsa-miR-495-3p	-0.19	-0.22	N/A	2011
HNRNPH2	ENST00000316594.5	heterogeneous nuclear ribonucleoprotein H2 (H')	85	1	1	0	0	0	0	0	0	0	hsa-miR-495-3p	-0.19	-0.19	N/A	2007, 2009, 2011
ZNF503	ENST00000372524.4	zinc finger protein 503	2647	1	1	0	0	0	0	0	0	1	hsa-miR-495-3p	-0.19	-0.19	N/A	2007, 2009, 2011
UBE2Q1	ENST00000292211.4	ubiquitin-conjugating enzyme E2Q family member 1	3046	1	1	0	0	0	0	0	0	1	hsa-miR-495-3p	-0.19	-0.19	N/A	2007, 2009, 2011
VEZF1	ENST00000584396.1	vascular endothelial zinc finger 1	209	1	1	0	0	2	0	1	1	1	hsa-miR-495-3p	-0.19	-0.19	N/A	2007, 2009, 2011
PRR7	ENST00000323249.3	proline rich 7 (synaptic)	22	1	1	0	0	0	0	0	0	0	hsa-miR-495-3p	-0.19	-0.19	N/A	2007, 2009, 2011
THOC1	ENST00000261600.6	THO complex 1	384	1	0	0	1	3	1	1	1	0	hsa-miR-495-3p	-0.19	-0.4	N/A	2007
RPL36A-HNRNPH2	ENST00000409170.3	RPL36A-HNRNPH2 readthrough	85	1	1	0	0	0	0	0	0	1	hsa-miR-495-3p	-0.19	-0.2	N/A
RHEB	ENST00000262187.5	Ras homolog enriched in brain	14	1	0	1	0	0	0	0	0	1	hsa-miR-495-3p	-0.19	-0.19	N/A	2009, 2011
CEP63	ENST00000337090.3	centrosomal protein 63kDa	191	1	0	1	0	0	0	0	0	0	hsa-miR-495-3p	-0.19	-0.19	N/A	2009, 2011
NR6A1	ENST00000487099.2	nuclear receptor subfamily 6, group A, member 1	1082	1	0	1	0	2	0	2	0	1	hsa-miR-495-3p	-0.19	-0.19	N/A	2007, 2011
TMEM50B	ENST00000542230.2	transmembrane protein 50B	528	1	0	0	1	2	0	1	1	3	hsa-miR-495-3p	-0.19	-0.28	N/A
WIPI2	ENST00000288828.4	WD repeat domain, phosphoinositide interacting 2	1038	1	0	0	1	2	0	2	0	2	hsa-miR-495-3p	-0.19	-0.23	N/A	2009, 2011
SESN3	ENST00000536441.1	sestrin 3	260	2	0	0	2	4	1	2	1	7	hsa-miR-495-3p	-0.18	-0.36	N/A
TCF4	ENST00000354452.3	transcription factor 4	394	2	2	0	0	4	0	2	2	13	hsa-miR-495-3p	-0.18	-0.23	N/A	2009, 2011
REV1	ENST00000393445.3	REV1, polymerase (DNA directed)	1210	1	0	1	0	0	0	0	0	0	hsa-miR-495-3p	-0.18	-0.18	N/A	2007, 2009, 2011
CBX4	ENST00000269397.4	chromobox homolog 4	3211	1	1	0	0	0	0	0	0	0	hsa-miR-495-3p	-0.18	-0.25	N/A	2007, 2009, 2011
MCMBP	ENST00000360003.3	minichromosome maintenance complex binding protein	1411	1	0	1	0	2	0	1	1	0	hsa-miR-495-3p	-0.18	-0.21	N/A	2009, 2011
RBX1	ENST00000216225.8	ring-box 1, E3 ubiquitin protein ligase	3052	1	0	0	1	1	0	1	0	1	hsa-miR-495-3p	-0.18	-0.33	N/A	2011
GAS1	ENST00000298743.7	growth arrest-specific 1	2904	1	1	0	0	1	0	1	0	2	hsa-miR-495-3p	-0.18	-0.18	N/A	2009, 2011
SLC16A10	ENST00000368850.3	solute carrier family 16 (aromatic amino acid transporter), member 10	233	1	0	0	1	3	3	0	0	9	hsa-miR-495-3p	-0.18	-0.24	N/A
PDE3A	ENST00000359062.3	phosphodiesterase 3A, cGMP-inhibited	1182	2	0	2	0	4	1	2	1	10	hsa-miR-495-3p	-0.18	-0.2	N/A
NAB2	ENST00000300131.3	NGFI-A binding protein 2 (EGR1 binding protein 2)	4262	1	0	0	1	1	0	1	0	0	hsa-miR-495-3p	-0.17	-0.17	N/A	2007, 2009, 2011
KLHL5	ENST00000261425.3	kelch-like family member 5	366	1	1	0	0	1	0	1	0	4	hsa-miR-495-3p	-0.17	-0.23	N/A	2011
JDP2	ENST00000435893.2	Jun dimerization protein 2	110	1	1	0	0	0	0	0	0	2	hsa-miR-495-3p	-0.17	-0.17	N/A	2009, 2011
HOXC9	ENST00000303450.4	homeobox C9	248	1	1	0	0	0	0	0	0	0	hsa-miR-495-3p	-0.17	-0.2	N/A	2009, 2011
SPICE1	ENST00000295872.4	spindle and centriole associated protein 1	160	1	0	1	0	1	0	1	0	0	hsa-miR-495-3p	-0.17	-0.19	N/A	2009, 2011
ZFX	ENST00000539115.1	zinc finger protein, X-linked	583	2	0	1	1	2	0	1	1	7	hsa-miR-495-3p	-0.17	-0.19	N/A	2007, 2009, 2011
BRINP1	ENST00000265922.3	bone morphogenetic protein/retinoic acid inducible neural-specific 1	5	1	1	0	0	0	0	0	0	1	hsa-miR-495-3p	-0.17	-0.17	N/A	2011
DCLRE1B	ENST00000369563.3	DNA cross-link repair 1B	687	1	0	1	0	1	0	1	0	2	hsa-miR-495-3p	-0.17	-0.17	N/A	2007, 2009, 2011
GPR63	ENST00000229955.3	G protein-coupled receptor 63	5	1	1	0	0	1	0	1	0	8	hsa-miR-495-3p	-0.17	-0.17	N/A
KLHL15	ENST00000328046.8	kelch-like family member 15	42	1	0	0	1	4	0	3	1	8	hsa-miR-495-3p	-0.17	-0.22	N/A	2011
R3HDM2	ENST00000347140.3	R3H domain containing 2	5	2	0	2	0	0	0	0	0	1	hsa-miR-495-3p	-0.17	-0.17	N/A	2007, 2009, 2011
CDC6	ENST00000209728.4	cell division cycle 6	772	1	0	1	0	3	0	1	2	2	hsa-miR-495-3p	-0.17	-0.21	N/A
ETS1	ENST00000345075.4	v-ets avian erythroblastosis virus E26 oncogene homolog 1	1423	1	0	1	0	1	0	1	0	4	hsa-miR-495-3p	-0.17	-0.17	N/A	2007, 2009, 2011
ST18	ENST00000276480.7	suppression of tumorigenicity 18 (breast carcinoma) (zinc finger protein)	5	1	1	0	0	3	0	2	1	1	hsa-miR-495-3p	-0.17	-0.17	N/A	2007
DDHD2	ENST00000397166.2	DDHD domain containing 2	961	1	0	1	0	1	0	1	0	1	hsa-miR-495-3p	-0.17	-0.19	N/A	2011
SIX1	ENST00000247182.6	SIX homeobox 1	1264	2	0	1	1	0	0	0	0	1	hsa-miR-495-3p	-0.17	-0.17	N/A
SNRPB	ENST00000381342.2	small nuclear ribonucleoprotein polypeptides B and B1	234	1	0	1	0	0	0	0	0	0	hsa-miR-495-3p	-0.17	-0.17	N/A	2009, 2011
GFI1	ENST00000370332.1	growth factor independent 1 transcription repressor	154	1	1	0	0	1	0	0	1	1	hsa-miR-495-3p	-0.16	-0.18	N/A	2011
MINK1	ENST00000347992.7	misshapen-like kinase 1	1983	1	1	0	0	0	0	0	0	0	hsa-miR-495-3p	-0.16	-0.16	N/A	2007, 2009, 2011
SH2D2A	ENST00000368198.3	SH2 domain containing 2A	21	1	0	1	0	0	0	0	0	0	hsa-miR-495-3p	-0.16	-0.16	N/A	2009, 2011
SNAP25	ENST00000254976.2	synaptosomal-associated protein, 25kDa	54	2	1	1	0	1	0	1	0	3	hsa-miR-495-3p	-0.16	-0.18	N/A	2009, 2011
FGF7	ENST00000267843.4	fibroblast growth factor 7	5	1	0	0	1	1	0	1	0	3	hsa-miR-495-3p	-0.16	-0.16	N/A	2007, 2009, 2011
COQ7	ENST00000321998.5	coenzyme Q7 homolog, ubiquinone (yeast)	315	2	0	1	1	3	0	2	1	6	hsa-miR-495-3p	-0.16	-0.27	N/A	2009, 2011
ANKRD13C	ENST00000370944.4	ankyrin repeat domain 13C	369	3	1	1	1	1	0	1	0	5	hsa-miR-495-3p	-0.16	-0.3	N/A	2007, 2009, 2011
NAP1L1	ENST00000261182.8	nucleosome assembly protein 1-like 1	9072	1	0	1	0	1	0	0	1	7	hsa-miR-495-3p	-0.16	-0.16	N/A	2009, 2011
PDCD10	ENST00000392750.2	programmed cell death 10	638	1	0	1	0	1	0	0	1	0	hsa-miR-495-3p	-0.15	-0.2	N/A	2007, 2011
P4HA2	ENST00000401867.1	prolyl 4-hydroxylase, alpha polypeptide II	1077	1	0	1	0	3	0	1	2	2	hsa-miR-495-3p	-0.15	-0.18	N/A
CNBP	ENST00000502976.1	CCHC-type zinc finger, nucleic acid binding protein	2257	2	0	1	1	1	0	0	1	3	hsa-miR-495-3p	-0.15	-0.22	N/A	2007, 2009, 2011
DIS3	ENST00000377767.4	DIS3 mitotic control homolog (S. cerevisiae)	140	1	1	0	0	1	0	0	1	2	hsa-miR-495-3p	-0.15	-0.16	N/A	2009, 2011
BRMS1L	ENST00000216807.7	breast cancer metastasis-suppressor 1-like	230	1	0	1	0	1	0	0	1	2	hsa-miR-495-3p	-0.15	-0.16	N/A
CISD2	ENST00000273986.4	CDGSH iron sulfur domain 2	13	1	0	0	1	3	0	1	2	2	hsa-miR-495-3p	-0.15	-0.2	N/A
CTNND2	ENST00000304623.8	catenin (cadherin-associated protein), delta 2	25	1	1	0	0	2	0	1	1	5	hsa-miR-495-3p	-0.15	-0.17	N/A	2007, 2009, 2011
RGS17	ENST00000367225.2	regulator of G-protein signaling 17	11	1	0	1	0	2	0	2	0	2	hsa-miR-495-3p	-0.15	-0.16	N/A	2007
FNBP1	ENST00000355681.3	formin binding protein 1	165	2	1	1	0	0	0	0	0	8	hsa-miR-495-3p	-0.15	-0.21	N/A
KCTD16	ENST00000507359.3	potassium channel tetramerization domain containing 16	36	2	0	2	0	7	0	6	1	13	hsa-miR-495-3p	-0.15	-0.26	N/A	2009
DBI	ENST00000355857.3	diazepam binding inhibitor (GABA receptor modulator, acyl-CoA binding protein)	623	1	0	0	1	0	0	0	0	0	hsa-miR-495-3p	-0.15	-0.15	N/A	2007, 2009, 2011
DGAT2L6	ENST00000333026.3	diacylglycerol O-acyltransferase 2-like 6	5	1	0	1	0	0	0	0	0	0	hsa-miR-495-3p	-0.15	-0.15	N/A
THAP11	ENST00000303596.1	THAP domain containing 11	1536	1	0	1	0	0	0	0	0	1	hsa-miR-495-3p	-0.15	-0.15	N/A
NHLH2	ENST00000320238.3	nescient helix loop helix 2	16	1	0	1	0	1	0	1	0	1	hsa-miR-495-3p	-0.15	-0.15	N/A	2007
AC007390.5	ENST00000402297.1	HCG1988162; Uncharacterized protein	223	1	0	0	1	1	0	1	0	0	hsa-miR-495-3p	-0.15	-0.15	N/A
NFIB	ENST00000397575.3	nuclear factor I/B	1149	2	0	2	0	4	0	1	3	8	hsa-miR-495-3p	-0.15	-0.17	N/A	2007, 2009, 2011
ABCE1	ENST00000296577.4	ATP-binding cassette, sub-family E (OABP), member 1	787	1	0	1	0	1	0	1	0	1	hsa-miR-495-3p	-0.14	-0.15	N/A	2009, 2011
DHX40	ENST00000251241.4	DEAH (Asp-Glu-Ala-His) box polypeptide 40	538	2	1	1	0	2	0	0	2	3	hsa-miR-495-3p	-0.14	-0.19	N/A	2007, 2009, 2011
PSME3	ENST00000293362.3	proteasome (prosome, macropain) activator subunit 3 (PA28 gamma; Ki)	3605	1	1	0	0	1	0	1	0	0	hsa-miR-495-3p	-0.14	-0.16	N/A	2007, 2009, 2011
MMP14	ENST00000311852.6	matrix metallopeptidase 14 (membrane-inserted)	276	1	0	0	1	1	0	1	0	1	hsa-miR-495-3p	-0.14	-0.15	N/A
ZNF280C	ENST00000370978.4	zinc finger protein 280C	138	2	0	2	0	0	0	0	0	4	hsa-miR-495-3p	-0.14	-0.14	N/A	2009, 2011
TEX261	ENST00000272438.4	testis expressed 261	359	1	0	1	0	0	0	0	0	1	hsa-miR-495-3p	-0.14	-0.19	N/A	2009, 2011
ELAVL1	ENST00000407627.2	ELAV like RNA binding protein 1	2812	1	0	1	0	1	0	1	0	5	hsa-miR-495-3p	-0.14	-0.22	N/A	2007, 2009, 2011
RPRD1A	ENST00000399022.4	regulation of nuclear pre-mRNA domain containing 1A	333	1	0	1	0	2	0	2	0	1	hsa-miR-495-3p	-0.14	-0.2	N/A	2007, 2009, 2011
NKX2-1	ENST00000354822.5	NK2 homeobox 1	9	1	0	1	0	0	0	0	0	5	hsa-miR-495-3p	-0.14	-0.14	N/A	2007, 2011
POU2F1	ENST00000367866.2	POU class 2 homeobox 1	83	1	0	1	0	6	0	5	1	12	hsa-miR-495-3p	-0.14	-0.15	N/A	2011
FKBP5	ENST00000536438.1	FK506 binding protein 5	32	1	1	0	0	0	0	0	0	5	hsa-miR-495-3p	-0.14	-0.14	N/A	2007, 2009, 2011
RASD2	ENST00000216127.4	RASD family, member 2	10	1	1	0	0	0	0	0	0	1	hsa-miR-495-3p	-0.14	-0.14	N/A	2007, 2009, 2011
CDC34	ENST00000215574.4	cell division cycle 34	1810	1	0	1	0	0	0	0	0	0	hsa-miR-495-3p	-0.14	-0.17	N/A	2009, 2011
SATB1	ENST00000338745.6	SATB homeobox 1	312	2	1	0	1	2	0	2	0	4	hsa-miR-495-3p	-0.13	-0.17	N/A	2007, 2009, 2011
MVB12B	ENST00000361171.3	multivesicular body subunit 12B	29	2	0	1	1	0	0	0	0	1	hsa-miR-495-3p	-0.13	-0.13	N/A	2007, 2009, 2011
CDH2	ENST00000269141.3	cadherin 2, type 1, N-cadherin (neuronal)	1230	1	0	0	1	2	0	2	0	4	hsa-miR-495-3p	-0.13	-0.17	N/A	2007
TMEM183A	ENST00000367242.3	transmembrane protein 183A	241	1	0	1	0	0	0	0	0	2	hsa-miR-495-3p	-0.13	-0.13	N/A	2007, 2007, 2009, 2011
HNRNPF	ENST00000357065.4	heterogeneous nuclear ribonucleoprotein F	240	2	0	1	1	1	0	0	1	1	hsa-miR-495-3p	-0.13	-0.22	N/A	2007, 2009, 2011
SEPT11	ENST00000264893.6	septin 11	515	1	1	0	0	1	0	1	0	3	hsa-miR-495-3p	-0.13	-0.14	N/A	2009, 2011
DDX3X	ENST00000399959.2	DEAD (Asp-Glu-Ala-Asp) box helicase 3, X-linked	965	2	1	1	0	1	0	0	1	6	hsa-miR-495-3p	-0.13	-0.15	N/A	2007, 2009, 2011
TGFB2	ENST00000366930.4	transforming growth factor, beta 2	157	1	1	0	0	0	0	0	0	3	hsa-miR-495-3p	-0.13	-0.13	N/A	2007, 2011
C9orf47	ENST00000375851.2	chromosome 9 open reading frame 47	5	1	0	1	0	0	0	0	0	1	hsa-miR-495-3p	-0.13	-0.13	N/A	2009, 2011
BARX2	ENST00000281437.4	BARX homeobox 2	5	1	0	1	0	0	0	0	0	2	hsa-miR-495-3p	-0.13	-0.13	N/A	2009, 2011
ZBTB14	ENST00000357006.4	zinc finger and BTB domain containing 14	459	1	1	0	0	1	0	0	1	1	hsa-miR-495-3p	-0.13	-0.14	N/A	2011
POU3F1	ENST00000373012.2	POU class 3 homeobox 1	9	1	1	0	0	1	0	0	1	1	hsa-miR-495-3p	-0.13	-0.13	N/A	2009, 2011
TMED2	ENST00000262225.3	transmembrane emp24 domain trafficking protein 2	3025	2	0	1	1	0	0	0	0	4	hsa-miR-495-3p	-0.13	-0.13	N/A
FUBP1	ENST00000370767.1	far upstream element (FUSE) binding protein 1	2021	1	0	1	0	3	0	0	3	8	hsa-miR-495-3p	-0.13	-0.14	N/A	2009, 2011
SEPT7	ENST00000435235.1	septin 7	97	2	0	2	0	0	0	0	0	5	hsa-miR-495-3p	-0.13	-0.13	N/A	2007, 2009, 2011
UBN2	ENST00000473989.3	ubinuclein 2	238	2	0	1	1	5	0	4	1	10	hsa-miR-495-3p	-0.13	-0.14	N/A	2009, 2011
GRSF1	ENST00000254799.6	G-rich RNA sequence binding factor 1	4414	2	1	1	0	1	0	1	0	10	hsa-miR-495-3p	-0.12	-0.2	N/A	2009
CYTH1	ENST00000585509.1	cytohesin 1	553	1	0	1	0	0	0	0	0	1	hsa-miR-495-3p	-0.12	-0.12	N/A	2009
IRF2BPL	ENST00000238647.3	interferon regulatory factor 2 binding protein-like	2145	1	0	1	0	0	0	0	0	5	hsa-miR-495-3p	-0.12	-0.12	N/A	2011
STX7	ENST00000367941.2	syntaxin 7	1395	1	0	0	1	7	1	1	5	13	hsa-miR-495-3p	-0.12	-0.2	N/A	2011
PAPLN	ENST00000381166.3	papilin, proteoglycan-like sulfated glycoprotein	78	1	0	0	1	3	0	2	1	0	hsa-miR-495-3p	-0.12	-0.13	N/A
CLCN6	ENST00000312413.6	chloride channel, voltage-sensitive 6	227	1	1	0	0	1	0	1	0	1	hsa-miR-495-3p	-0.12	-0.12	N/A
MACROD2	ENST00000217246.4	MACRO domain containing 2	5	1	0	0	1	4	0	2	2	4	hsa-miR-495-3p	-0.12	-0.12	N/A	2007, 2009, 2011
YTHDC1	ENST00000344157.4	YTH domain containing 1	307	1	0	1	0	2	0	1	1	4	hsa-miR-495-3p	-0.12	-0.26	N/A	2007, 2011
MBTD1	ENST00000586178.1	mbt domain containing 1	113	1	0	1	0	2	0	1	1	3	hsa-miR-495-3p	-0.12	-0.12	N/A	2009, 2011
ZFAND3	ENST00000287218.4	zinc finger, AN1-type domain 3	86	1	1	0	0	0	0	0	0	0	hsa-miR-495-3p	-0.12	-0.19	N/A	2007, 2009, 2011
RCOR1	ENST00000262241.6	REST corepressor 1	403	1	0	1	0	2	0	0	2	4	hsa-miR-495-3p	-0.12	-0.16	N/A	2007, 2009, 2011
DUSP1	ENST00000239223.3	dual specificity phosphatase 1	37211	2	0	1	1	0	0	0	0	3	hsa-miR-495-3p	-0.12	-0.12	N/A
PNRC1	ENST00000336032.3	proline-rich nuclear receptor coactivator 1	413	2	0	1	1	2	0	0	2	1	hsa-miR-495-3p	-0.12	-0.17	N/A	2007, 2009, 2011
TWF1	ENST00000552521.1	twinfilin actin-binding protein 1	72	1	0	1	0	2	0	0	2	0	hsa-miR-495-3p	-0.12	-0.15	N/A	2011
LPCAT3	ENST00000261407.4	lysophosphatidylcholine acyltransferase 3	1339	1	0	1	0	0	0	0	0	0	hsa-miR-495-3p	-0.12	-0.12	N/A	2009, 2011
MBLAC2	ENST00000316610.6	metallo-beta-lactamase domain containing 2	498	1	1	0	0	0	0	0	0	1	hsa-miR-495-3p	-0.12	-0.13	N/A	2009, 2011
PI15	ENST00000260113.2	peptidase inhibitor 15	12	2	0	1	1	2	0	0	2	3	hsa-miR-495-3p	-0.12	-0.12	N/A	2011
CELF1	ENST00000395290.2	CUGBP, Elav-like family member 1	153	3	0	3	0	0	0	0	0	12	hsa-miR-495-3p	-0.11	-0.15	N/A	2007, 2009, 2011
PDCL	ENST00000259467.4	phosducin-like	154	1	0	1	0	1	0	1	0	5	hsa-miR-495-3p	-0.11	-0.19	N/A
OTUD4	ENST00000454497.2	OTU domain containing 4	18	1	1	0	0	3	0	3	0	2	hsa-miR-495-3p	-0.11	-0.11	N/A
SHISA9	ENST00000558583.1	shisa family member 9	5	1	0	1	0	2	0	2	0	2	hsa-miR-495-3p	-0.11	-0.11	N/A	2011
TIMP2	ENST00000585421.1	TIMP metallopeptidase inhibitor 2	3147	1	0	1	0	0	0	0	0	1	hsa-miR-495-3p	-0.11	-0.12	N/A	2007, 2009, 2011
GRAMD4	ENST00000361034.3	GRAM domain containing 4	403	1	0	1	0	0	0	0	0	1	hsa-miR-495-3p	-0.11	-0.12	N/A	2009, 2011
DPP8	ENST00000341861.5	dipeptidyl-peptidase 8	1293	2	1	1	0	1	0	0	1	6	hsa-miR-495-3p	-0.11	-0.14	N/A	2007, 2009, 2011
LLPH	ENST00000266604.2	LLP homolog, long-term synaptic facilitation (Aplysia)	88	1	0	0	1	3	0	2	1	2	hsa-miR-495-3p	-0.11	-0.15	N/A
CDC37L1	ENST00000381854.3	cell division cycle 37-like 1	280	1	0	0	1	1	0	0	1	6	hsa-miR-495-3p	-0.11	-0.12	N/A	2007
SGK494	ENST00000301037.5	uncharacterized serine/threonine-protein kinase SgK494	17	1	0	1	0	0	0	0	0	0	hsa-miR-495-3p	-0.11	-0.11	N/A
ZCCHC8	ENST00000536306.1	zinc finger, CCHC domain containing 8	297	1	1	0	0	0	0	0	0	1	hsa-miR-495-3p	-0.11	-0.11	N/A	2011
SZRD1	ENST00000401089.3	SUZ RNA binding domain containing 1	137	1	0	1	0	0	0	0	0	0	hsa-miR-495-3p	-0.11	-0.16	N/A	2007, 2009, 2011
SENP2	ENST00000296257.5	SUMO1/sentrin/SMT3 specific peptidase 2	1693	1	0	1	0	1	0	1	0	6	hsa-miR-495-3p	-0.11	-0.14	N/A
ABCA2	ENST00000341511.6	ATP-binding cassette, sub-family A (ABC1), member 2	125	1	0	1	0	0	0	0	0	0	hsa-miR-495-3p	-0.11	-0.11	N/A	2007, 2009, 2011
RP11-192H23.4	ENST00000534850.1	Uncharacterized protein	22	1	0	1	0	0	0	0	0	0	hsa-miR-495-3p	-0.11	-0.11	N/A
DNAJC14	ENST00000357606.3	DnaJ (Hsp40) homolog, subfamily C, member 14	1293	1	0	1	0	0	0	0	0	1	hsa-miR-495-3p	-0.11	-0.11	N/A	2007, 2009, 2011
RBM8A	ENST00000330165.8	RNA binding motif protein 8A	33	1	1	0	0	1	0	0	1	4	hsa-miR-495-3p	-0.11	-0.11	N/A	2011
CCNT2	ENST00000295238.6	cyclin T2	381	1	0	1	0	6	0	2	4	6	hsa-miR-495-3p	-0.1	-0.17	N/A	2007, 2011
CLOCK	ENST00000309964.4	clock circadian regulator	86	1	0	1	0	5	1	2	2	10	hsa-miR-495-3p	-0.1	-0.11	N/A	2007, 2009, 2011
SUPT16H	ENST00000216297.2	suppressor of Ty 16 homolog (S. cerevisiae)	528	1	0	1	0	1	0	1	0	1	hsa-miR-495-3p	-0.1	-0.2	N/A	2007, 2009, 2011
ADAT2	ENST00000606514.1	adenosine deaminase, tRNA-specific 2	303	1	0	1	0	1	0	1	0	3	hsa-miR-495-3p	-0.1	-0.14	N/A	2007, 2009, 2011
PHF7	ENST00000327906.3	PHD finger protein 7	38	1	0	1	0	1	0	0	1	3	hsa-miR-495-3p	-0.1	-0.11	N/A
ARHGAP20	ENST00000260283.4	Rho GTPase activating protein 20	85	1	1	0	0	3	0	3	0	4	hsa-miR-495-3p	-0.1	-0.2	N/A	2009, 2011
MTF2	ENST00000370298.4	metal response element binding transcription factor 2	653	1	0	1	0	1	0	1	0	2	hsa-miR-495-3p	-0.1	-0.18	N/A	2007
C21orf59	ENST00000382549.4	chromosome 21 open reading frame 59	288	1	0	1	0	0	0	0	0	2	hsa-miR-495-3p	-0.1	-0.1	N/A
FOXK2	ENST00000335255.5	forkhead box K2	450	1	0	1	0	0	0	0	0	3	hsa-miR-495-3p	-0.1	-0.1	N/A	2009, 2011
ZBTB37	ENST00000367701.5	zinc finger and BTB domain containing 37	213	1	1	0	0	6	0	2	4	12	hsa-miR-495-3p	-0.1	-0.11	N/A	2009, 2011
MBNL2	ENST00000345429.6	muscleblind-like splicing regulator 2	34	1	0	1	0	2	0	1	1	5	hsa-miR-495-3p	-0.1	-0.18	N/A	2007, 2011
NKX6-1	ENST00000515820.2	NK6 homeobox 1	9	1	0	1	0	0	0	0	0	0	hsa-miR-495-3p	-0.1	-0.1	N/A
TUBB	ENST00000327892.8	tubulin, beta class I	133	1	0	1	0	0	0	0	0	2	hsa-miR-495-3p	-0.1	-0.14	N/A	2011
CPSF6	ENST00000435070.2	cleavage and polyadenylation specific factor 6, 68kDa	5819	1	0	1	0	0	0	0	0	5	hsa-miR-495-3p	-0.1	-0.11	N/A	2007, 2009, 2011
FBXO46	ENST00000317683.3	F-box protein 46	197	1	0	1	0	0	0	0	0	1	hsa-miR-495-3p	-0.1	-0.11	N/A
LARGE	ENST00000354992.2	like-glycosyltransferase	411	1	0	1	0	0	0	0	0	2	hsa-miR-495-3p	-0.1	-0.1	N/A	2007, 2011
INTU	ENST00000335251.6	inturned planar cell polarity protein	105	1	0	1	0	8	1	4	3	8	hsa-miR-495-3p	-0.1	-0.16	N/A
UBE2W	ENST00000517608.1	ubiquitin-conjugating enzyme E2W (putative)	102	1	0	0	1	4	0	1	3	6	hsa-miR-495-3p	-0.1	-0.12	N/A	2007
UBE2N	ENST00000550657.1	ubiquitin-conjugating enzyme E2N	321	2	0	1	1	1	0	0	1	1	hsa-miR-495-3p	-0.1	-0.11	N/A	2007, 2009, 2007, 2009, 2011
TPH1	ENST00000250018.2	tryptophan hydroxylase 1	12	1	1	0	0	0	0	0	0	5	hsa-miR-495-3p	-0.1	-0.1	N/A
KCNJ6	ENST00000609713.1	potassium inwardly-rectifying channel, subfamily J, member 6	5	1	0	1	0	4	1	2	1	9	hsa-miR-495-3p	-0.1	-0.1	N/A
ENAH	ENST00000366844.3	enabled homolog (Drosophila)	415	1	0	1	0	5	1	3	1	7	hsa-miR-495-3p	-0.1	-0.2	N/A	2009, 2011
EZR	ENST00000337147.7	ezrin	3757	1	0	0	1	2	0	2	0	2	hsa-miR-495-3p	-0.1	-0.12	N/A	2007, 2009, 2011
U2SURP	ENST00000397933.2	U2 snRNP-associated SURP domain containing	1353	1	0	1	0	5	1	0	4	5	hsa-miR-495-3p	-0.1	-0.16	N/A	2009, 2011
CYB5B	ENST00000512062.1	cytochrome b5 type B (outer mitochondrial membrane)	2472	1	1	0	0	3	0	2	1	2	hsa-miR-495-3p	-0.1	-0.21	N/A	2007, 2009, 2011
MGAT2	ENST00000305386.2	mannosyl (alpha-1,6-)-glycoprotein beta-1,2-N-acetylglucosaminyltransferase	1470	1	1	0	0	0	0	0	0	3	hsa-miR-495-3p	-0.1	-0.22	N/A	2007, 2009, 2011
C6orf211	ENST00000367294.3	chromosome 6 open reading frame 211	65	1	0	1	0	0	0	0	0	1	hsa-miR-495-3p	-0.1	-0.11	N/A
HNRNPUL2	ENST00000301785.5	heterogeneous nuclear ribonucleoprotein U-like 2	2321	1	0	1	0	0	0	0	0	1	hsa-miR-495-3p	-0.1	-0.1	N/A	2007, 2009, 2011
KPNA2	ENST00000330459.3	karyopherin alpha 2 (RAG cohort 1, importin alpha 1)	254	1	1	0	0	0	0	0	0	3	hsa-miR-495-3p	-0.1	-0.14	N/A	2007
BMI1	ENST00000376663.3	BMI1 polycomb ring finger oncogene	200	1	1	0	0	0	0	0	0	1	hsa-miR-495-3p	-0.1	-0.1	N/A	2007, 2011
TPD52	ENST00000379096.5	tumor protein D52	4585	2	0	0	2	1	0	1	0	2	hsa-miR-495-3p	-0.1	-0.24	N/A	2009, 2011
AP3M1	ENST00000355264.4	adaptor-related protein complex 3, mu 1 subunit	601	1	0	1	0	0	0	0	0	1	hsa-miR-495-3p	-0.1	-0.1	N/A	2007, 2009, 2011
ZBTB47	ENST00000457842.3	zinc finger and BTB domain containing 47	81	1	1	0	0	0	0	0	0	1	hsa-miR-495-3p	-0.1	-0.11	N/A	2009, 2011
PAPD5	ENST00000357464.3	PAP associated domain containing 5	152	1	0	0	1	2	1	1	0	6	hsa-miR-495-3p	-0.1	-0.13	N/A	2007, 2009, 2011
GMFB	ENST00000358056.3	glia maturation factor, beta	15	3	0	1	2	2	0	1	1	5	hsa-miR-495-3p	-0.1	-0.17	N/A	2007, 2009, 2011
DGKH	ENST00000261491.5	diacylglycerol kinase, eta	46	2	0	1	1	7	0	5	2	7	hsa-miR-495-3p	-0.1	-0.15	N/A
TAF1	ENST00000373790.4	TAF1 RNA polymerase II, TATA box binding protein (TBP)-associated factor, 250kDa	61	2	0	2	0	1	1	0	0	2	hsa-miR-495-3p	-0.1	-0.1	N/A	2011
SPAST	ENST00000315285.3	spastin	239	1	0	1	0	1	0	1	0	5	hsa-miR-495-3p	-0.09	-0.11	N/A	2007, 2009, 2011
POLR1C	ENST00000372389.3	polymerase (RNA) I polypeptide C, 30kDa	23	1	0	0	1	1	0	1	0	0	hsa-miR-495-3p	-0.09	-0.16	N/A
BTF3L4	ENST00000489308.2	basic transcription factor 3-like 4	1245	1	0	1	0	2	0	0	2	14	hsa-miR-495-3p	-0.09	-0.1	N/A	2007, 2009, 2011
RICTOR	ENST00000357387.3	RPTOR independent companion of MTOR, complex 2	441	1	1	0	0	2	0	1	1	6	hsa-miR-495-3p	-0.09	-0.09	N/A	2007, 2009, 2011
ELK4	ENST00000357992.4	ELK4, ETS-domain protein (SRF accessory protein 1)	39	1	0	0	1	3	0	1	2	3	hsa-miR-495-3p	-0.09	-0.18	N/A
RCAN3	ENST00000374395.4	RCAN family member 3	395	1	1	0	0	2	0	0	2	2	hsa-miR-495-3p	-0.09	-0.12	N/A
RAVER2	ENST00000371072.4	ribonucleoprotein, PTB-binding 2	218	1	0	1	0	2	1	1	0	0	hsa-miR-495-3p	-0.09	-0.13	N/A
HTR2C	ENST00000371950.3	5-hydroxytryptamine (serotonin) receptor 2C, G protein-coupled	5	1	0	1	0	3	0	1	2	1	hsa-miR-495-3p	-0.09	-0.09	N/A	2007, 2011
CAMK2G	ENST00000351293.3	calcium/calmodulin-dependent protein kinase II gamma	14	2	0	1	1	1	0	1	0	0	hsa-miR-495-3p	-0.09	-0.09	N/A	2007, 2009, 2011
BMP7	ENST00000395863.3	bone morphogenetic protein 7	83	1	0	1	0	1	0	0	1	0	hsa-miR-495-3p	-0.09	-0.1	N/A	2011
CBX5	ENST00000209875.4	chromobox homolog 5	360	2	0	0	2	5	0	2	3	6	hsa-miR-495-3p	-0.09	-0.18	N/A	2011
ONECUT2	ENST00000491143.2	one cut homeobox 2	847	2	1	1	0	4	0	1	3	9	hsa-miR-495-3p	-0.09	-0.1	N/A	2007, 2009, 2011
MOB3B	ENST00000262244.5	MOB kinase activator 3B	52	1	0	1	0	1	0	0	1	2	hsa-miR-495-3p	-0.09	-0.1	N/A	2007, 2009, 2011
ATRN	ENST00000262919.5	attractin	39	1	1	0	0	3	0	3	0	1	hsa-miR-495-3p	-0.09	-0.09	N/A	2007, 2009, 2011
B3GAT1	ENST00000392580.1	beta-1,3-glucuronyltransferase 1 (glucuronosyltransferase P)	77	1	1	0	0	0	0	0	0	0	hsa-miR-495-3p	-0.09	-0.09	N/A
PAK3	ENST00000372007.5	p21 protein (Cdc42/Rac)-activated kinase 3	8	2	0	2	0	0	0	0	0	6	hsa-miR-495-3p	-0.09	-0.11	N/A
DYRK1A	ENST00000339659.4	dual-specificity tyrosine-(Y)-phosphorylation regulated kinase 1A	448	1	0	1	0	1	0	0	1	3	hsa-miR-495-3p	-0.09	-0.1	N/A	2007, 2009, 2011
ATP8A2	ENST00000381655.2	ATPase, aminophospholipid transporter, class I, type 8A, member 2	22	2	1	0	1	5	0	4	1	4	hsa-miR-495-3p	-0.09	-0.13	N/A	2007, 2009, 2011
LHX9	ENST00000367390.3	LIM homeobox 9	40	1	1	0	0	0	0	0	0	5	hsa-miR-495-3p	-0.09	-0.09	N/A
HIPK1	ENST00000369558.1	homeodomain interacting protein kinase 1	930	1	0	1	0	3	1	2	0	6	hsa-miR-495-3p	-0.09	-0.09	N/A	2007, 2009, 2011
ZRANB2	ENST00000254821.6	zinc finger, RAN-binding domain containing 2	4196	1	1	0	0	2	0	1	1	0	hsa-miR-495-3p	-0.09	-0.21	N/A	2009, 2011
DACT1	ENST00000395153.3	dishevelled-binding antagonist of beta-catenin 1	248	1	1	0	0	0	0	0	0	2	hsa-miR-495-3p	-0.09	-0.22	N/A	2009, 2011
C10orf107	ENST00000330194.2	chromosome 10 open reading frame 107	6	1	0	0	1	1	0	0	1	0	hsa-miR-495-3p	-0.09	-0.09	N/A
KLF5	ENST00000377687.4	Kruppel-like factor 5 (intestinal)	161	1	1	0	0	0	0	0	0	1	hsa-miR-495-3p	-0.09	-0.09	N/A	2007, 2009, 2011
ITGB5	ENST00000296181.4	integrin, beta 5	3180	1	0	1	0	1	1	0	0	0	hsa-miR-495-3p	-0.09	-0.13	N/A
SEL1L	ENST00000336735.4	sel-1 suppressor of lin-12-like (C. elegans)	1271	1	0	1	0	5	0	3	2	4	hsa-miR-495-3p	-0.09	-0.11	N/A	2007, 2009, 2011
RBPMS2	ENST00000560606.1	RNA binding protein with multiple splicing 2	34	1	0	1	0	0	0	0	0	2	hsa-miR-495-3p	-0.08	-0.11	N/A	2007, 2009, 2011
SLC35B4	ENST00000378509.4	solute carrier family 35 (UDP-xylose/UDP-N-acetylglucosamine transporter), member B4	899	2	0	1	1	3	0	1	2	3	hsa-miR-495-3p	-0.08	-0.09	N/A	2011
FRMD4B	ENST00000398540.3	FERM domain containing 4B	12	1	0	0	1	2	0	2	0	2	hsa-miR-495-3p	-0.08	-0.14	N/A
CLSTN2	ENST00000458420.3	calsyntenin 2	119	1	0	0	1	6	1	4	1	5	hsa-miR-495-3p	-0.08	-0.13	N/A
AGFG1	ENST00000310078.8	ArfGAP with FG repeats 1	2019	1	0	0	1	2	0	2	0	10	hsa-miR-495-3p	-0.08	-0.09	N/A	2007
XYLT1	ENST00000261381.6	xylosyltransferase I	159	2	0	1	1	2	0	2	0	9	hsa-miR-495-3p	-0.08	-0.08	N/A	2007, 2009, 2011
GAN	ENST00000568107.2	gigaxonin	185	1	0	1	0	7	1	2	4	10	hsa-miR-495-3p	-0.08	-0.14	N/A
SRSF5	ENST00000553521.1	serine/arginine-rich splicing factor 5	715	1	1	0	0	0	0	0	0	1	hsa-miR-495-3p	-0.08	-0.22	N/A
FGD6	ENST00000343958.4	FYVE, RhoGEF and PH domain containing 6	21	1	0	1	0	1	0	0	1	2	hsa-miR-495-3p	-0.08	-0.08	N/A	2007, 2009, 2011
THSD7A	ENST00000423059.4	thrombospondin, type I, domain containing 7A	5	1	0	0	1	4	1	1	2	3	hsa-miR-495-3p	-0.08	-0.08	N/A	2011
SETD9	ENST00000285947.2	SET domain containing 9	45	2	1	1	0	2	0	0	2	2	hsa-miR-495-3p	-0.08	-0.23	N/A
MSX1	ENST00000382723.4	msh homeobox 1	239	1	0	0	1	0	0	0	0	0	hsa-miR-495-3p	-0.08	-0.08	N/A	2007, 2009, 2011
PPP6C	ENST00000373547.4	protein phosphatase 6, catalytic subunit	346	1	0	1	0	3	0	0	3	5	hsa-miR-495-3p	-0.08	-0.1	N/A	2007
FAM217B	ENST00000358293.3	family with sequence similarity 217, member B	175	1	1	0	0	0	0	0	0	3	hsa-miR-495-3p	-0.08	-0.08	N/A	2011
DPF1	ENST00000420980.2	D4, zinc and double PHD fingers family 1	11	1	0	1	0	0	0	0	0	0	hsa-miR-495-3p	-0.08	-0.08	N/A	2011
THRB	ENST00000396671.2	thyroid hormone receptor, beta	55	1	0	1	0	1	0	0	1	1	hsa-miR-495-3p	-0.08	-0.1	N/A	2009, 2011
PPP2R2C	ENST00000335585.5	protein phosphatase 2, regulatory subunit B, gamma	115	1	0	1	0	0	0	0	0	3	hsa-miR-495-3p	-0.08	-0.08	N/A	2009, 2011
RORB	ENST00000376896.3	RAR-related orphan receptor B	5	1	0	1	0	1	0	0	1	7	hsa-miR-495-3p	-0.08	-0.08	N/A	2007
IRS1	ENST00000305123.5	insulin receptor substrate 1	804	1	0	1	0	0	0	0	0	0	hsa-miR-495-3p	-0.08	-0.08	N/A	2009, 2011
NSG2	ENST00000303177.3	Neuron-specific protein family member 2	5	1	0	0	1	1	0	1	0	1	hsa-miR-495-3p	-0.08	-0.08	N/A	2009, 2011
FAM63B	ENST00000559228.1	family with sequence similarity 63, member B	41	2	1	0	1	6	0	2	4	5	hsa-miR-495-3p	-0.08	-0.12	N/A
NTNG1	ENST00000370067.1	netrin G1	5	1	1	0	0	1	0	1	0	2	hsa-miR-495-3p	-0.08	-0.08	N/A
ATP2B2	ENST00000352432.4	ATPase, Ca++ transporting, plasma membrane 2	170	2	0	2	0	1	0	1	0	4	hsa-miR-495-3p	-0.08	-0.08	N/A	2007, 2011
FAM199X	ENST00000493442.1	family with sequence similarity 199, X-linked	856	1	1	0	0	5	0	1	4	5	hsa-miR-495-3p	-0.08	-0.09	N/A	2011
RYBP	ENST00000477973.2	RING1 and YY1 binding protein	342	3	0	2	1	0	0	0	0	10	hsa-miR-495-3p	-0.08	-0.08	N/A	2007, 2009, 2011
PIAS2	ENST00000585916.1	protein inhibitor of activated STAT, 2	194	2	0	0	2	6	1	3	2	3	hsa-miR-495-3p	-0.07	-0.15	N/A
PORCN	ENST00000355961.4	porcupine homolog (Drosophila)	35	1	0	0	1	0	0	0	0	0	hsa-miR-495-3p	-0.07	-0.07	N/A	2007, 2011
SLC35F1	ENST00000360388.4	solute carrier family 35, member F1	56	1	0	1	0	0	0	0	0	0	hsa-miR-495-3p	-0.07	-0.07	N/A
DIDO1	ENST00000266070.4	death inducer-obliterator 1	1279	1	0	0	1	1	0	1	0	1	hsa-miR-495-3p	-0.07	-0.08	N/A	2011
YPEL2	ENST00000312655.4	yippee-like 2 (Drosophila)	62	1	1	0	0	1	0	1	0	4	hsa-miR-495-3p	-0.07	-0.07	N/A	2009, 2011
SMIM7	ENST00000487416.2	small integral membrane protein 7	1144	1	0	1	0	1	0	0	1	5	hsa-miR-495-3p	-0.07	-0.28	N/A
KCMF1	ENST00000409785.4	potassium channel modulatory factor 1	1285	3	0	3	0	3	0	2	1	3	hsa-miR-495-3p	-0.07	-0.23	N/A	2009, 2011
MAPK10	ENST00000395169.3	mitogen-activated protein kinase 10	5	1	1	0	0	0	0	0	0	1	hsa-miR-495-3p	-0.07	-0.07	N/A	2009, 2011
SSX2IP	ENST00000342203.3	synovial sarcoma, X breakpoint 2 interacting protein	197	1	0	1	0	1	0	1	0	10	hsa-miR-495-3p	-0.07	-0.13	N/A	2007, 2009, 2011
HSPA4	ENST00000304858.2	heat shock 70kDa protein 4	1869	2	0	1	1	0	0	0	0	1	hsa-miR-495-3p	-0.07	-0.08	N/A
SLC7A14	ENST00000231706.5	solute carrier family 7, member 14	5	3	0	2	1	2	0	0	2	1	hsa-miR-495-3p	-0.07	-0.07	N/A	2011
TNRC18	ENST00000399537.4	trinucleotide repeat containing 18	5	1	0	1	0	2	1	1	0	0	hsa-miR-495-3p	-0.07	-0.07	N/A	2009, 2011
GRIN2B	ENST00000609686.1	glutamate receptor, ionotropic, N-methyl D-aspartate 2B	5	1	0	0	1	5	0	1	4	12	hsa-miR-495-3p	-0.07	-0.07	N/A
XKR4	ENST00000327381.6	XK, Kell blood group complex subunit-related family, member 4	5	1	0	1	0	2	1	1	0	14	hsa-miR-495-3p	-0.07	-0.07	N/A
TM9SF2	ENST00000376387.4	transmembrane 9 superfamily member 2	5046	1	0	0	1	1	0	0	1	0	hsa-miR-495-3p	-0.07	-0.09	N/A
MMGT1	ENST00000305963.2	membrane magnesium transporter 1	113	1	0	1	0	2	1	0	1	1	hsa-miR-495-3p	-0.07	-0.08	N/A
UBAP1	ENST00000545103.1	ubiquitin associated protein 1	357	1	0	1	0	0	0	0	0	0	hsa-miR-495-3p	-0.07	-0.07	N/A	2009, 2011
KLHL38	ENST00000325995.7	kelch-like family member 38	13	1	0	1	0	0	0	0	0	0	hsa-miR-495-3p	-0.07	-0.11	N/A
CPNE4	ENST00000512055.1	copine IV	5	1	0	1	0	1	0	1	0	2	hsa-miR-495-3p	-0.07	-0.07	N/A	2007, 2009, 2011
WDTC1	ENST00000319394.3	WD and tetratricopeptide repeats 1	137	1	1	0	0	0	0	0	0	2	hsa-miR-495-3p	-0.07	-0.07	N/A	2007, 2009, 2011
KDM5B	ENST00000367265.3	lysine (K)-specific demethylase 5B	187	1	0	1	0	1	0	1	0	3	hsa-miR-495-3p	-0.07	-0.09	N/A
RCN2	ENST00000394885.3	reticulocalbin 2, EF-hand calcium binding domain	4448	1	0	1	0	2	0	0	2	6	hsa-miR-495-3p	-0.07	-0.24	N/A
CDC42EP4	ENST00000335793.3	CDC42 effector protein (Rho GTPase binding) 4	47	1	0	1	0	0	0	0	0	5	hsa-miR-495-3p	-0.07	-0.07	N/A
SWT1	ENST00000367500.4	SWT1 RNA endoribonuclease homolog (S. cerevisiae)	104	1	0	0	1	0	0	0	0	0	hsa-miR-495-3p	-0.07	-0.07	N/A	2007, 2011
SH3PXD2A	ENST00000369774.4	SH3 and PX domains 2A	152	1	0	1	0	2	0	2	0	7	hsa-miR-495-3p	-0.07	-0.07	N/A	2009, 2011
COMMD3-BMI1	ENST00000602390.1	COMMD3-BMI1 readthrough	195	1	1	0	0	0	0	0	0	1	hsa-miR-495-3p	-0.07	-0.07	N/A	2011
AJAP1	ENST00000378191.4	adherens junctions associated protein 1	5	1	0	1	0	1	1	0	0	11	hsa-miR-495-3p	-0.07	-0.07	N/A
NAALADL2	ENST00000454872.1	N-acetylated alpha-linked acidic dipeptidase-like 2	5	1	0	1	0	0	0	0	0	3	hsa-miR-495-3p	-0.07	-0.07	N/A	2009, 2011
SGCE	ENST00000265735.7	sarcoglycan, epsilon	57	1	0	0	1	0	0	0	0	0	hsa-miR-495-3p	-0.07	-0.07	N/A	2011
PTPRA	ENST00000216877.6	protein tyrosine phosphatase, receptor type, A	7517	1	0	0	1	0	0	0	0	1	hsa-miR-495-3p	-0.07	-0.07	N/A	2007, 2009, 2011
CBFA2T2	ENST00000375279.2	core-binding factor, runt domain, alpha subunit 2; translocated to, 2	107	2	0	1	1	3	0	3	0	3	hsa-miR-495-3p	-0.06	-0.09	N/A	2007, 2009, 2011
KLHL11	ENST00000319121.3	kelch-like family member 11	16	1	1	0	0	4	0	2	2	8	hsa-miR-495-3p	-0.06	-0.09	N/A
RFX4	ENST00000229387.5	regulatory factor X, 4 (influences HLA class II expression)	5	1	1	0	0	0	0	0	0	1	hsa-miR-495-3p	-0.06	-0.06	N/A	2009, 2011
KLHDC10	ENST00000335420.5	kelch domain containing 10	347	1	1	0	0	2	0	1	1	3	hsa-miR-495-3p	-0.06	-0.07	N/A	2011
TNC	ENST00000340094.3	tenascin C	4571	2	0	1	1	1	1	0	0	1	hsa-miR-495-3p	-0.06	-0.21	N/A	2009, 2011
EPC2	ENST00000258484.6	enhancer of polycomb homolog 2 (Drosophila)	152	1	0	1	0	0	0	0	0	5	hsa-miR-495-3p	-0.06	-0.07	N/A	2007, 2009, 2011
AMOT	ENST00000304758.1	angiomotin	515	1	0	1	0	0	0	0	0	5	hsa-miR-495-3p	-0.06	-0.08	N/A	2011
CDK1	ENST00000395284.3	cyclin-dependent kinase 1	3029	1	0	0	1	2	0	1	1	0	hsa-miR-495-3p	-0.06	-0.1	N/A
LDLRAD3	ENST00000315571.5	low density lipoprotein receptor class A domain containing 3	90	1	0	1	0	1	0	1	0	3	hsa-miR-495-3p	-0.06	-0.06	N/A	2009, 2011
SLMO2	ENST00000355937.4	slowmo homolog 2 (Drosophila)	374	1	0	0	1	1	0	0	1	2	hsa-miR-495-3p	-0.06	-0.07	N/A	2009, 2011
ZNF281	ENST00000294740.3	zinc finger protein 281	595	1	0	0	1	4	0	2	2	6	hsa-miR-495-3p	-0.06	-0.12	N/A	2007, 2011
NAT8L	ENST00000331662.3	N-acetyltransferase 8-like (GCN5-related, putative)	220	1	0	0	1	1	0	1	0	1	hsa-miR-495-3p	-0.06	-0.06	N/A	2007, 2009, 2011
NCOA1	ENST00000405141.1	nuclear receptor coactivator 1	200	1	0	1	0	0	0	0	0	3	hsa-miR-495-3p	-0.06	-0.12	N/A	2007, 2009, 2011
STOX2	ENST00000308497.4	storkhead box 2	379	1	0	1	0	2	1	0	1	1	hsa-miR-495-3p	-0.06	-0.06	N/A
PEG3	ENST00000423103.2	paternally expressed 3	5	1	1	0	0	2	0	1	1	2	hsa-miR-495-3p	-0.06	-0.06	N/A	2011
PDLIM5	ENST00000437932.1	PDZ and LIM domain 5	1002	1	1	0	0	1	0	1	0	8	hsa-miR-495-3p	-0.06	-0.08	N/A	2009, 2011
POU3F2	ENST00000328345.5	POU class 3 homeobox 2	274	1	0	1	0	1	0	0	1	6	hsa-miR-495-3p	-0.06	-0.08	N/A	2007
SHH	ENST00000297261.2	sonic hedgehog	32	1	0	1	0	0	0	0	0	3	hsa-miR-495-3p	-0.06	-0.1	N/A
ACTR10	ENST00000254286.4	actin-related protein 10 homolog (S. cerevisiae)	2144	1	1	0	0	2	0	0	2	2	hsa-miR-495-3p	-0.06	-0.28	N/A	2009, 2011
SLC25A32	ENST00000297578.4	solute carrier family 25 (mitochondrial folate carrier), member 32	554	1	0	1	0	0	0	0	0	1	hsa-miR-495-3p	-0.06	-0.07	N/A
E2F2	ENST00000361729.2	E2F transcription factor 2	96	1	0	1	0	0	0	0	0	2	hsa-miR-495-3p	-0.06	-0.06	N/A	2009, 2011
CACNA2D1	ENST00000356860.3	calcium channel, voltage-dependent, alpha 2/delta subunit 1	418	1	1	0	0	2	0	1	1	5	hsa-miR-495-3p	-0.06	-0.06	N/A
ZNF697	ENST00000421812.2	zinc finger protein 697	43	1	1	0	0	2	0	1	1	1	hsa-miR-495-3p	-0.06	-0.06	N/A	2009, 2011
PRKAA2	ENST00000371244.4	protein kinase, AMP-activated, alpha 2 catalytic subunit	561	1	1	0	0	2	0	1	1	8	hsa-miR-495-3p	-0.06	-0.08	N/A	2009, 2011
SRSF10	ENST00000343255.5	serine/arginine-rich splicing factor 10	1920	1	0	1	0	4	0	2	2	6	hsa-miR-495-3p	-0.06	-0.13	N/A	2007, 2009, 2011
DSTN	ENST00000246069.7	destrin (actin depolymerizing factor)	10116	1	0	0	1	2	0	1	1	2	hsa-miR-495-3p	-0.06	-0.09	N/A	2007
UHMK1	ENST00000538489.1	U2AF homology motif (UHM) kinase 1	48	1	0	1	0	5	0	1	4	10	hsa-miR-495-3p	-0.06	-0.08	N/A
PHF1	ENST00000374512.3	PHD finger protein 1	19	1	0	0	1	0	0	0	0	0	hsa-miR-495-3p	-0.06	-0.06	N/A	2011
SLC8A1	ENST00000406785.2	solute carrier family 8 (sodium/calcium exchanger), member 1	61	3	0	2	1	5	0	2	3	14	hsa-miR-495-3p	-0.06	-0.12	N/A	2009, 2011
PRUNE	ENST00000271620.3	prune exopolyphosphatase	41	1	0	0	1	0	0	0	0	0	hsa-miR-495-3p	-0.06	-0.06	N/A	2009, 2011
MIA3	ENST00000344922.5	melanoma inhibitory activity family, member 3	647	1	0	1	0	0	0	0	0	2	hsa-miR-495-3p	-0.05	-0.06	N/A	2009, 2011
NRXN3	ENST00000281127.7	neurexin 3	14	2	0	1	1	6	1	2	3	9	hsa-miR-495-3p	-0.05	-0.23	N/A	2007
MAOA	ENST00000338702.3	monoamine oxidase A	378	1	1	0	0	0	0	0	0	1	hsa-miR-495-3p	-0.05	-0.13	N/A	2009, 2011
TMEM65	ENST00000297632.6	transmembrane protein 65	769	3	0	1	2	2	0	1	1	4	hsa-miR-495-3p	-0.05	-0.12	N/A
AAK1	ENST00000409085.4	AP2 associated kinase 1	27	1	0	1	0	6	1	3	2	11	hsa-miR-495-3p	-0.05	-0.13	N/A	2011
MLYCD	ENST00000262430.4	malonyl-CoA decarboxylase	379	1	0	1	0	0	0	0	0	0	hsa-miR-495-3p	-0.05	-0.06	N/A	2009, 2011
RBM20	ENST00000369519.3	RNA binding motif protein 20	7	1	0	1	0	1	0	1	0	4	hsa-miR-495-3p	-0.05	-0.07	N/A	2011
SOX13	ENST00000367204.1	SRY (sex determining region Y)-box 13	1061	1	0	0	1	1	0	1	0	2	hsa-miR-495-3p	-0.05	-0.05	N/A	2007, 2009, 2011
SAMD4A	ENST00000392067.3	sterile alpha motif domain containing 4A	449	1	1	0	0	1	1	0	0	3	hsa-miR-495-3p	-0.05	-0.06	N/A	2011
CCDC30	ENST00000342022.4	coiled-coil domain containing 30	6	1	0	1	0	1	0	0	1	1	hsa-miR-495-3p	-0.05	-0.06	N/A
ONECUT1	ENST00000560699.2	one cut homeobox 1	10	1	1	0	0	0	0	0	0	7	hsa-miR-495-3p	-0.05	-0.11	N/A
ACVR1B	ENST00000257963.4	activin A receptor, type IB	3319	1	0	1	0	0	0	0	0	2	hsa-miR-495-3p	-0.05	-0.05	N/A	2007, 2009
ST8SIA2	ENST00000268164.3	ST8 alpha-N-acetyl-neuraminide alpha-2,8-sialyltransferase 2	9	2	0	1	1	1	0	0	1	0	hsa-miR-495-3p	-0.05	-0.05	N/A	2007, 2009, 2011
TMEM110	ENST00000355083.5	transmembrane protein 110	306	1	0	1	0	1	1	0	0	2	hsa-miR-495-3p	-0.05	-0.1	N/A
USP46	ENST00000441222.3	ubiquitin specific peptidase 46	180	1	0	0	1	2	0	1	1	2	hsa-miR-495-3p	-0.05	-0.05	N/A	2011
INTS9	ENST00000521022.1	integrator complex subunit 9	85	1	0	0	1	0	0	0	0	0	hsa-miR-495-3p	-0.05	-0.05	N/A
DPP10	ENST00000410059.1	dipeptidyl-peptidase 10 (non-functional)	5	1	0	0	1	2	0	2	0	2	hsa-miR-495-3p	-0.05	-0.05	N/A	2007, 2009, 2011
CLDN18	ENST00000343735.4	claudin 18	5	1	0	0	1	2	1	0	1	3	hsa-miR-495-3p	-0.05	-0.05	N/A	2009, 2011
TENM1	ENST00000371130.3	teneurin transmembrane protein 1	5	1	0	1	0	1	1	0	0	3	hsa-miR-495-3p	-0.05	-0.05	N/A	2007
NEGR1	ENST00000357731.5	neuronal growth regulator 1	28	1	1	0	0	0	0	0	0	4	hsa-miR-495-3p	-0.05	-0.05	N/A	2009, 2011
DDX3Y	ENST00000336079.3	DEAD (Asp-Glu-Ala-Asp) box helicase 3, Y-linked	5	1	1	0	0	2	0	0	2	2	hsa-miR-495-3p	-0.05	-0.05	N/A	2007, 2009, 2011
CBL	ENST00000264033.4	Cbl proto-oncogene, E3 ubiquitin protein ligase	309	1	0	1	0	1	0	1	0	7	hsa-miR-495-3p	-0.05	-0.05	N/A	2011
DCTN3	ENST00000447983.2	dynactin 3 (p22)	1816	1	0	1	0	2	0	1	1	0	hsa-miR-495-3p	-0.05	-0.05	N/A
UNC13C	ENST00000545554.1	unc-13 homolog C (C. elegans)	14	1	1	0	0	2	0	0	2	2	hsa-miR-495-3p	-0.05	-0.05	N/A	2007, 2009, 2011
KIAA2022	ENST00000055682.6	KIAA2022	5	2	0	1	1	1	0	1	0	8	hsa-miR-495-3p	-0.05	-0.05	N/A	2007, 2009, 2011
GJA9	ENST00000454994.2	gap junction protein, alpha 9, 59kDa	85	2	1	1	0	0	0	0	0	2	hsa-miR-495-3p	-0.05	-0.1	N/A
PRICKLE1	ENST00000455697.1	prickle homolog 1 (Drosophila)	146	1	1	0	0	2	0	1	1	3	hsa-miR-495-3p	-0.05	-0.07	N/A	2011
ZNF207	ENST00000394670.4	zinc finger protein 207	839	1	0	0	1	7	0	3	4	14	hsa-miR-495-3p	-0.05	-0.14	N/A
PGR	ENST00000325455.5	progesterone receptor	8	1	0	1	0	4	0	2	2	4	hsa-miR-495-3p	-0.05	-0.08	N/A	2009, 2011
C2CD4C	ENST00000332235.6	C2 calcium-dependent domain containing 4C	70	1	0	1	0	0	0	0	0	0	hsa-miR-495-3p	-0.05	-0.1	N/A	2011
MARCKS	ENST00000368635.4	myristoylated alanine-rich protein kinase C substrate	188	1	0	1	0	2	0	2	0	2	hsa-miR-495-3p	-0.05	-0.11	N/A	2011
F11R	ENST00000368026.6	F11 receptor	2844	1	0	1	0	2	0	2	0	4	hsa-miR-495-3p	-0.05	-0.23	N/A	2009, 2011
HNRNPH1	ENST00000393432.4	heterogeneous nuclear ribonucleoprotein H1 (H)	34	1	1	0	0	0	0	0	0	0	hsa-miR-495-3p	-0.05	-0.2	N/A	2007, 2009, 2011
PRRC2A	ENST00000376007.4	proline-rich coiled-coil 2A	5	1	1	0	0	0	0	0	0	0	hsa-miR-495-3p	-0.05	-0.05	N/A	2007, 2009, 2011
FAM43A	ENST00000329759.4	family with sequence similarity 43, member A	287	1	0	0	1	0	0	0	0	1	hsa-miR-495-3p	-0.05	-0.05	N/A	2009, 2011
IL13RA1	ENST00000371666.3	interleukin 13 receptor, alpha 1	494	1	0	0	1	0	0	0	0	2	hsa-miR-495-3p	-0.05	-0.05	N/A
CYP26B1	ENST00000001146.2	cytochrome P450, family 26, subfamily B, polypeptide 1	1315	2	0	0	2	0	0	0	0	1	hsa-miR-495-3p	-0.05	-0.05	N/A	2007, 2009, 2011
CDCA2	ENST00000330560.3	cell division cycle associated 2	215	1	0	0	1	5	0	5	0	8	hsa-miR-495-3p	-0.05	-0.16	N/A
FAM126B	ENST00000418596.3	family with sequence similarity 126, member B	132	1	0	1	0	4	1	2	1	7	hsa-miR-495-3p	-0.05	-0.1	N/A	2007, 2011
ZFHX4	ENST00000521891.2	zinc finger homeobox 4	194	1	0	1	0	3	0	0	3	4	hsa-miR-495-3p	-0.05	-0.05	N/A	2007, 2009, 2011
CDCA7	ENST00000306721.3	cell division cycle associated 7	182	1	1	0	0	1	0	1	0	0	hsa-miR-495-3p	-0.05	-0.21	N/A	2009, 2011
ATP7A	ENST00000343533.5	ATPase, Cu++ transporting, alpha polypeptide	141	1	0	1	0	4	0	2	2	3	hsa-miR-495-3p	-0.05	-0.08	N/A	2011
ARMCX3	ENST00000341189.4	armadillo repeat containing, X-linked 3	353	1	0	1	0	0	0	0	0	1	hsa-miR-495-3p	-0.05	-0.11	N/A
CREBZF	ENST00000398294.2	CREB/ATF bZIP transcription factor	1115	2	0	1	1	2	0	0	2	4	hsa-miR-495-3p	-0.05	-0.05	N/A	2007, 2009, 2011
SOX5	ENST00000546136.1	SRY (sex determining region Y)-box 5	43	1	0	1	0	5	0	3	2	11	hsa-miR-495-3p	-0.05	-0.1	N/A	2007, 2009, 2011
CAND1	ENST00000545606.1	cullin-associated and neddylation-dissociated 1	1568	2	1	1	0	3	0	2	1	5	hsa-miR-495-3p	-0.05	-0.12	N/A	2007
KAT2B	ENST00000263754.4	K(lysine) acetyltransferase 2B	117	1	1	0	0	0	0	0	0	0	hsa-miR-495-3p	-0.05	-0.05	N/A	2007, 2009, 2011
BCLAF1	ENST00000531224.1	BCL2-associated transcription factor 1	1732	2	0	1	1	1	0	0	1	11	hsa-miR-495-3p	-0.05	-0.1	N/A	2007, 2009, 2011
ASB7	ENST00000332783.7	ankyrin repeat and SOCS box containing 7	95	1	0	1	0	1	0	0	1	3	hsa-miR-495-3p	-0.05	-0.05	N/A	2007
PCDH10	ENST00000264360.5	protocadherin 10	9	1	1	0	0	2	0	1	1	1	hsa-miR-495-3p	-0.05	-0.06	N/A
SDK1	ENST00000404826.2	sidekick cell adhesion molecule 1	60	1	0	0	1	2	0	2	0	2	hsa-miR-495-3p	-0.05	-0.05	N/A
SYT6	ENST00000607941.1	synaptotagmin VI	5	1	0	1	0	0	0	0	0	2	hsa-miR-495-3p	-0.04	-0.04	N/A	2007, 2009, 2011
PPP1R9A	ENST00000289495.5	protein phosphatase 1, regulatory subunit 9A	46	1	0	0	1	3	0	1	2	6	hsa-miR-495-3p	-0.04	-0.05	N/A	2009, 2011
RAPGEF6	ENST00000509018.1	Rap guanine nucleotide exchange factor (GEF) 6	38	1	0	0	1	1	1	0	0	7	hsa-miR-495-3p	-0.04	-0.04	N/A	2011
IGF1	ENST00000337514.6	insulin-like growth factor 1 (somatomedin C)	19	1	1	0	0	3	1	1	1	7	hsa-miR-495-3p	-0.04	-0.15	N/A	2007, 2009, 2011
OTUD7B	ENST00000369135.4	OTU domain containing 7B	299	2	0	1	1	2	0	2	0	3	hsa-miR-495-3p	-0.04	-0.09	N/A	2011
FBXO11	ENST00000402508.1	F-box protein 11	359	1	0	1	0	1	0	0	1	1	hsa-miR-495-3p	-0.04	-0.15	N/A	2007, 2009, 2011
SHMT2	ENST00000328923.3	serine hydroxymethyltransferase 2 (mitochondrial)	1682	1	0	0	1	0	0	0	0	0	hsa-miR-495-3p	-0.04	-0.06	N/A	2007, 2009, 2011
ERO1L	ENST00000395686.3	ERO1-like (S. cerevisiae)	1333	1	0	1	0	0	0	0	0	4	hsa-miR-495-3p	-0.04	-0.06	N/A
C6orf62	ENST00000378119.4	chromosome 6 open reading frame 62	300	1	0	1	0	1	0	1	0	4	hsa-miR-495-3p	-0.04	-0.1	N/A
SRSF1	ENST00000258962.4	serine/arginine-rich splicing factor 1	1430	1	0	1	0	3	0	2	1	7	hsa-miR-495-3p	-0.04	-0.09	N/A	2009, 2011
RNF150	ENST00000515673.2	ring finger protein 150	518	1	0	0	1	2	0	2	0	8	hsa-miR-495-3p	-0.04	-0.05	N/A
PTEN	ENST00000371953.3	phosphatase and tensin homolog	118	2	1	0	1	2	0	0	2	3	hsa-miR-495-3p	-0.04	-0.06	N/A	2011
BCAP29	ENST00000005259.4	B-cell receptor-associated protein 29	326	2	0	0	2	3	0	0	3	2	hsa-miR-495-3p	-0.04	-0.05	N/A	2011
PHF21A	ENST00000257821.4	PHD finger protein 21A	301	2	0	2	0	1	0	1	0	5	hsa-miR-495-3p	-0.04	-0.09	N/A	2009, 2011
LDLRAD4	ENST00000399848.3	low density lipoprotein receptor class A domain containing 4	314	1	1	0	0	3	0	1	2	6	hsa-miR-495-3p	-0.04	-0.13	N/A	2009, 2011
PER2	ENST00000254658.3	period circadian clock 2	106	1	0	1	0	0	0	0	0	5	hsa-miR-495-3p	-0.04	-0.04	N/A	2007, 2009, 2011
MAML3	ENST00000509479.2	mastermind-like 3 (Drosophila)	159	1	0	1	0	0	0	0	0	3	hsa-miR-495-3p	-0.04	-0.04	N/A	2007, 2009, 2011
G3BP1	ENST00000394123.3	GTPase activating protein (SH3 domain) binding protein 1	688	1	0	0	1	6	0	2	4	7	hsa-miR-495-3p	-0.04	-0.09	N/A	2007
ZMAT3	ENST00000311417.2	zinc finger, matrin-type 3	459	1	0	1	0	2	0	1	1	5	hsa-miR-495-3p	-0.04	-0.05	N/A	2011
UBA6	ENST00000322244.5	ubiquitin-like modifier activating enzyme 6	169	1	1	0	0	2	0	1	1	12	hsa-miR-495-3p	-0.04	-0.06	N/A
CNTN2	ENST00000331830.4	contactin 2 (axonal)	5	1	0	0	1	1	1	0	0	1	hsa-miR-495-3p	-0.04	-0.04	N/A	2007, 2009, 2011
PLCXD3	ENST00000377801.3	phosphatidylinositol-specific phospholipase C, X domain containing 3	81	1	0	1	0	2	0	0	2	5	hsa-miR-495-3p	-0.04	-0.04	N/A
PRKX	ENST00000262848.5	protein kinase, X-linked	12	1	0	1	0	1	0	1	0	3	hsa-miR-495-3p	-0.04	-0.04	N/A	2007
SOX1	ENST00000330949.1	SRY (sex determining region Y)-box 1	5	1	1	0	0	1	0	0	1	1	hsa-miR-495-3p	-0.04	-0.04	N/A	2009, 2011
ARHGEF17	ENST00000263674.3	Rho guanine nucleotide exchange factor (GEF) 17	729	1	0	1	0	1	0	1	0	1	hsa-miR-495-3p	-0.04	-0.04	N/A	2011
NPAS3	ENST00000346562.2	neuronal PAS domain protein 3	9	1	1	0	0	1	0	0	1	6	hsa-miR-495-3p	-0.04	-0.04	N/A	2011
RIMS4	ENST00000372851.3	regulating synaptic membrane exocytosis 4	30	1	0	1	0	1	0	1	0	1	hsa-miR-495-3p	-0.04	-0.04	N/A	2007, 2009, 2011
ZNF609	ENST00000326648.3	zinc finger protein 609	103	1	0	1	0	1	0	1	0	6	hsa-miR-495-3p	-0.04	-0.04	N/A	2009, 2011
LRRK1	ENST00000388948.3	leucine-rich repeat kinase 1	27	1	0	1	0	1	0	1	0	0	hsa-miR-495-3p	-0.04	-0.04	N/A	2007, 2009, 2011
ZNF638	ENST00000355812.3	zinc finger protein 638	15	2	0	0	2	2	0	1	1	2	hsa-miR-495-3p	-0.04	-0.05	N/A	2007
SCN8A	ENST00000354534.6	sodium channel, voltage gated, type VIII, alpha subunit	44	1	0	1	0	1	0	1	0	1	hsa-miR-495-3p	-0.04	-0.04	N/A	2007, 2009, 2011
RP11-766F14.2	ENST00000511828.1	Protein LOC285556	5	1	0	1	0	1	0	1	0	3	hsa-miR-495-3p	-0.04	-0.04	N/A
GSE1	ENST00000253458.7	Gse1 coiled-coil protein	133	1	0	1	0	1	0	1	0	4	hsa-miR-495-3p	-0.04	-0.04	N/A	2007, 2009, 2011
ILF3	ENST00000449870.1	interleukin enhancer binding factor 3, 90kDa	1758	1	1	0	0	1	0	0	1	0	hsa-miR-495-3p	-0.04	-0.04	N/A	2007, 2009, 2011
RHOQ	ENST00000238738.4	ras homolog family member Q	179	1	0	1	0	1	0	0	1	2	hsa-miR-495-3p	-0.04	-0.05	N/A	2007, 2011
SKI	ENST00000378536.4	v-ski avian sarcoma viral oncogene homolog	613	1	0	0	1	2	0	1	1	2	hsa-miR-495-3p	-0.04	-0.04	N/A	2007, 2009, 2011
LCLAT1	ENST00000309052.4	lysocardiolipin acyltransferase 1	397	1	0	0	1	1	1	0	0	3	hsa-miR-495-3p	-0.04	-0.04	N/A	2007, 2009, 2011
MAP3K2	ENST00000409947.1	mitogen-activated protein kinase kinase kinase 2	187	1	0	0	1	3	0	1	2	13	hsa-miR-495-3p	-0.04	-0.05	N/A	2011
NMT2	ENST00000378165.4	N-myristoyltransferase 2	318	1	0	0	1	3	0	1	2	0	hsa-miR-495-3p	-0.04	-0.06	N/A	2007, 2009, 2011
ZBTB18	ENST00000358704.4	zinc finger and BTB domain containing 18	935	1	0	1	0	0	0	0	0	6	hsa-miR-495-3p	-0.04	-0.04	N/A	2007, 2009, 2011
EPHB2	ENST00000374632.3	EPH receptor B2	297	1	0	1	0	1	0	1	0	1	hsa-miR-495-3p	-0.04	-0.04	N/A	2007, 2009, 2011
ARHGAP44	ENST00000340825.3	Rho GTPase activating protein 44	22	1	0	1	0	0	0	0	0	2	hsa-miR-495-3p	-0.04	-0.04	N/A	2009, 2011
PHF17	ENST00000226319.6	PHD finger protein 17	1393	1	1	0	0	1	0	0	1	4	hsa-miR-495-3p	-0.04	-0.04	N/A	2007, 2009, 2011
RNF138	ENST00000261593.3	ring finger protein 138, E3 ubiquitin protein ligase	376	1	0	0	1	2	0	0	2	2	hsa-miR-495-3p	-0.04	-0.04	N/A	2009, 2011
GTPBP1	ENST00000216044.5	GTP binding protein 1	1765	1	0	1	0	1	0	1	0	0	hsa-miR-495-3p	-0.04	-0.04	N/A	2009, 2011
SCD	ENST00000370355.2	stearoyl-CoA desaturase (delta-9-desaturase)	9726	1	0	1	0	1	0	0	1	0	hsa-miR-495-3p	-0.04	-0.04	N/A	2007, 2009, 2011
PLXNA4	ENST00000321063.4	plexin A4	9	1	0	0	1	4	0	1	3	2	hsa-miR-495-3p	-0.04	-0.06	N/A	2009, 2011
ATP8A1	ENST00000381668.5	ATPase, aminophospholipid transporter (APLT), class I, type 8A, member 1	48	1	0	1	0	2	0	0	2	3	hsa-miR-495-3p	-0.04	-0.04	N/A	2009
EIF5A	ENST00000336452.7	eukaryotic translation initiation factor 5A	756	1	0	0	1	0	0	0	0	0	hsa-miR-495-3p	-0.04	-0.04	N/A	2007, 2009, 2011
RBM28	ENST00000223073.2	RNA binding motif protein 28	297	1	0	0	1	3	0	2	1	6	hsa-miR-495-3p	-0.04	-0.08	N/A	2007
TTC21B	ENST00000243344.7	tetratricopeptide repeat domain 21B	445	1	0	0	1	3	0	1	2	1	hsa-miR-495-3p	-0.04	-0.17	N/A	2007, 2011
BDNF	ENST00000439476.2	brain-derived neurotrophic factor	2696	3	0	3	0	1	0	0	1	5	hsa-miR-495-3p	-0.04	-0.21	N/A	2007, 2009, 2011
ZNF518B	ENST00000326756.3	zinc finger protein 518B	95	1	0	0	1	2	0	1	1	5	hsa-miR-495-3p	-0.04	-0.04	N/A	2011
PAG1	ENST00000220597.4	phosphoprotein associated with glycosphingolipid microdomains 1	53	1	0	0	1	3	0	1	2	9	hsa-miR-495-3p	-0.04	-0.05	N/A	2009, 2011
GPR180	ENST00000376958.4	G protein-coupled receptor 180	161	2	0	0	2	4	0	2	2	10	hsa-miR-495-3p	-0.04	-0.09	N/A	2009, 2011
BAI3	ENST00000370598.1	brain-specific angiogenesis inhibitor 3	5	1	0	1	0	0	0	0	0	0	hsa-miR-495-3p	-0.04	-0.04	N/A	2007, 2009, 2011
GABPB2	ENST00000368918.3	GA binding protein transcription factor, beta subunit 2	35	1	0	1	0	2	1	0	1	2	hsa-miR-495-3p	-0.04	-0.06	N/A
GABBR2	ENST00000259455.2	gamma-aminobutyric acid (GABA) B receptor, 2	214	1	1	0	0	0	0	0	0	2	hsa-miR-495-3p	-0.04	-0.04	N/A	2009, 2011
CD164	ENST00000368961.5	CD164 molecule, sialomucin	2038	1	0	1	0	1	0	0	1	5	hsa-miR-495-3p	-0.04	-0.09	N/A	2007, 2009, 2011
CTC-432M15.3	ENST00000514667.1	Folliculin-interacting protein 1	38	1	0	0	1	1	1	0	0	7	hsa-miR-495-3p	-0.04	-0.04	N/A
RAB2A	ENST00000262646.7	RAB2A, member RAS oncogene family	788	1	0	0	1	0	0	0	0	5	hsa-miR-495-3p	-0.04	-0.05	N/A	2007, 2011
DAB1	ENST00000371236.2	Dab, reelin signal transducer, homolog 1 (Drosophila)	490	1	1	0	0	1	0	1	0	1	hsa-miR-495-3p	-0.04	-0.06	N/A
GABRA1	ENST00000428797.2	gamma-aminobutyric acid (GABA) A receptor, alpha 1	5	1	1	0	0	0	0	0	0	2	hsa-miR-495-3p	-0.04	-0.04	N/A	2011
C19orf40	ENST00000588258.1	chromosome 19 open reading frame 40	129	1	0	1	0	0	0	0	0	1	hsa-miR-495-3p	-0.04	-0.11	N/A
ITPRIP	ENST00000337478.1	inositol 1,4,5-trisphosphate receptor interacting protein	1138	1	0	1	0	2	0	1	1	0	hsa-miR-495-3p	-0.04	-0.05	N/A
METTL20	ENST00000357721.3	methyltransferase like 20	47	1	0	1	0	3	0	2	1	5	hsa-miR-495-3p	-0.04	-0.13	N/A
BCL2L1	ENST00000376062.2	BCL2-like 1	7726	1	0	0	1	0	0	0	0	1	hsa-miR-495-3p	-0.04	-0.04	N/A	2007, 2009, 2011
NFAT5	ENST00000354436.2	nuclear factor of activated T-cells 5, tonicity-responsive	128	2	1	1	0	2	0	1	1	5	hsa-miR-495-3p	-0.04	-0.08	N/A	2007, 2009, 2011
RBM27	ENST00000265271.5	RNA binding motif protein 27	130	1	0	1	0	0	0	0	0	6	hsa-miR-495-3p	-0.04	-0.08	N/A	2011
TNFAIP8	ENST00000504771.2	tumor necrosis factor, alpha-induced protein 8	608	2	0	0	2	2	0	1	1	3	hsa-miR-495-3p	-0.04	-0.07	N/A	2011
JOSD1	ENST00000216039.5	Josephin domain containing 1	24	1	0	1	0	0	0	0	0	5	hsa-miR-495-3p	-0.04	-0.08	N/A	2007, 2009, 2011
MARCH7	ENST00000259050.4	membrane-associated ring finger (C3HC4) 7, E3 ubiquitin protein ligase	537	1	0	1	0	1	0	0	1	1	hsa-miR-495-3p	-0.04	-0.05	N/A	2007
NFYB	ENST00000240055.3	nuclear transcription factor Y, beta	375	1	0	1	0	0	0	0	0	2	hsa-miR-495-3p	-0.04	-0.04	N/A	2009, 2011
QSER1	ENST00000399302.2	glutamine and serine rich 1	34	1	1	0	0	1	0	0	1	3	hsa-miR-495-3p	-0.03	-0.04	N/A	2007, 2011
SENP5	ENST00000323460.5	SUMO1/sentrin specific peptidase 5	125	1	1	0	0	1	0	0	1	1	hsa-miR-495-3p	-0.03	-0.04	N/A	2009, 2011
RAP1A	ENST00000369709.3	RAP1A, member of RAS oncogene family	382	1	0	0	1	1	0	1	0	3	hsa-miR-495-3p	-0.03	-0.06	N/A
LHX4	ENST00000263726.2	LIM homeobox 4	13	1	0	1	0	3	0	3	0	3	hsa-miR-495-3p	-0.03	-0.08	N/A
PTP4A1	ENST00000370651.3	protein tyrosine phosphatase type IVA, member 1	5740	1	0	0	1	2	0	0	2	3	hsa-miR-495-3p	-0.03	-0.04	N/A	2009, 2011
ZBTB10	ENST00000430430.1	zinc finger and BTB domain containing 10	113	2	0	1	1	1	0	1	0	9	hsa-miR-495-3p	-0.03	-0.06	N/A
KIAA1598	ENST00000260777.10	KIAA1598	94	1	0	0	1	3	0	1	2	0	hsa-miR-495-3p	-0.03	-0.05	N/A	2007, 2009, 2011
ZNF319	ENST00000299237.2	zinc finger protein 319	521	1	1	0	0	0	0	0	0	0	hsa-miR-495-3p	-0.03	-0.03	N/A	2009, 2011
KIAA1033	ENST00000332180.5	KIAA1033	238	1	1	0	0	1	0	1	0	1	hsa-miR-495-3p	-0.03	-0.05	N/A	2007, 2009, 2011
PTCHD1	ENST00000379361.4	patched domain containing 1	59	2	0	2	0	5	0	4	1	7	hsa-miR-495-3p	-0.03	-0.13	N/A
MPRIP	ENST00000341712.4	myosin phosphatase Rho interacting protein	521	1	0	1	0	1	0	1	0	5	hsa-miR-495-3p	-0.03	-0.04	N/A	2011
RAB11B	ENST00000328024.6	RAB11B, member RAS oncogene family	920	1	0	0	1	2	0	2	0	1	hsa-miR-495-3p	-0.03	-0.23	N/A	2011
CEP128	ENST00000281129.3	centrosomal protein 128kDa	280	1	1	0	0	2	0	1	1	2	hsa-miR-495-3p	-0.03	-0.08	N/A
CXXC1	ENST00000412036.2	CXXC finger protein 1	263	1	0	0	1	0	0	0	0	0	hsa-miR-495-3p	-0.03	-0.03	N/A	2009, 2011
FOXG1	ENST00000382535.3	forkhead box G1	40	1	0	1	0	2	1	0	1	6	hsa-miR-495-3p	-0.03	-0.07	N/A	2009, 2011
RUNX3	ENST00000399916.1	runt-related transcription factor 3	378	2	0	1	1	0	0	0	0	0	hsa-miR-495-3p	-0.03	-0.04	N/A	2007, 2009, 2011
ZSWIM6	ENST00000252744.5	zinc finger, SWIM-type containing 6	933	1	0	1	0	0	0	0	0	2	hsa-miR-495-3p	-0.03	-0.03	N/A	2011
SDC2	ENST00000302190.4	syndecan 2	774	1	0	0	1	1	0	0	1	8	hsa-miR-495-3p	-0.03	-0.04	N/A
PRKCA	ENST00000413366.3	protein kinase C, alpha	726	1	0	0	1	3	0	1	2	5	hsa-miR-495-3p	-0.03	-0.05	N/A	2009, 2011
KMT2D	ENST00000301067.7	lysine (K)-specific methyltransferase 2D	78	2	0	2	0	0	0	0	0	2	hsa-miR-495-3p	-0.03	-0.04	N/A	2007, 2009, 2011
NUCKS1	ENST00000367142.4	nuclear casein kinase and cyclin-dependent kinase substrate 1	1692	1	0	1	0	3	0	1	2	5	hsa-miR-495-3p	-0.03	-0.11	N/A
CEP85L	ENST00000368491.3	centrosomal protein 85kDa-like	14	1	0	1	0	3	0	1	2	3	hsa-miR-495-3p	-0.03	-0.06	N/A	2011
GLCCI1	ENST00000223145.5	glucocorticoid induced transcript 1	654	1	0	1	0	1	0	0	1	4	hsa-miR-495-3p	-0.03	-0.03	N/A	2007
RAB10	ENST00000264710.4	RAB10, member RAS oncogene family	998	1	0	0	1	1	0	0	1	7	hsa-miR-495-3p	-0.03	-0.09	N/A	2007
RBM12	ENST00000374114.3	RNA binding motif protein 12	431	1	0	0	1	2	0	0	2	5	hsa-miR-495-3p	-0.03	-0.05	N/A	2007, 2011
ROBO1	ENST00000436010.2	roundabout, axon guidance receptor, homolog 1 (Drosophila)	546	1	0	1	0	2	0	1	1	2	hsa-miR-495-3p	-0.03	-0.05	N/A
IPCEF1	ENST00000265198.4	interaction protein for cytohesin exchange factors 1	16	1	1	0	0	0	0	0	0	2	hsa-miR-495-3p	-0.03	-0.03	N/A	2009, 2011
NRK	ENST00000243300.9	Nik related kinase	5	1	0	0	1	1	0	1	0	1	hsa-miR-495-3p	-0.03	-0.03	N/A	2007, 2009, 2011
SNX22	ENST00000325881.4	sorting nexin 22	5	1	1	0	0	0	0	0	0	1	hsa-miR-495-3p	-0.03	-0.03	N/A	2009, 2011
SPARC	ENST00000231061.4	secreted protein, acidic, cysteine-rich (osteonectin)	2467	1	0	1	0	0	0	0	0	1	hsa-miR-495-3p	-0.03	-0.03	N/A	2009, 2011
KIAA1024	ENST00000305428.3	KIAA1024	5	1	0	1	0	1	0	0	1	3	hsa-miR-495-3p	-0.03	-0.03	N/A	2007, 2011
SLIT1	ENST00000266058.4	slit homolog 1 (Drosophila)	15	1	0	0	1	1	0	1	0	2	hsa-miR-495-3p	-0.03	-0.03	N/A	2011
ROCK1	ENST00000399799.2	Rho-associated, coiled-coil containing protein kinase 1	7	1	0	1	0	1	0	0	1	3	hsa-miR-495-3p	-0.03	-0.03	N/A
AGO4	ENST00000373210.3	argonaute RISC catalytic component 4	96	1	1	0	0	0	0	0	0	4	hsa-miR-495-3p	-0.03	-0.03	N/A
KIAA1429	ENST00000437199.1	KIAA1429	1629	1	1	0	0	0	0	0	0	4	hsa-miR-495-3p	-0.03	-0.03	N/A
PAK2	ENST00000327134.3	p21 protein (Cdc42/Rac)-activated kinase 2	145	1	0	0	1	1	0	1	0	7	hsa-miR-495-3p	-0.03	-0.03	N/A
SHANK2	ENST00000449833.2	SH3 and multiple ankyrin repeat domains 2	26	1	0	0	1	1	0	1	0	5	hsa-miR-495-3p	-0.03	-0.03	N/A	2007, 2009, 2011
PLCL1	ENST00000428675.1	phospholipase C-like 1	31	1	1	0	0	2	0	2	0	3	hsa-miR-495-3p	-0.03	-0.07	N/A	2011
KLF13	ENST00000307145.3	Kruppel-like factor 13	5	1	0	1	0	1	0	0	1	1	hsa-miR-495-3p	-0.03	-0.03	N/A	2007, 2009, 2011
ARID5B	ENST00000279873.7	AT rich interactive domain 5B (MRF1-like)	397	1	1	0	0	0	0	0	0	8	hsa-miR-495-3p	-0.03	-0.03	N/A
CCDC144A	ENST00000443444.2	coiled-coil domain containing 144A	5	1	1	0	0	0	0	0	0	5	hsa-miR-495-3p	-0.03	-0.03	N/A
GPD1	ENST00000301149.3	glycerol-3-phosphate dehydrogenase 1 (soluble)	5	1	1	0	0	0	0	0	0	1	hsa-miR-495-3p	-0.03	-0.03	N/A	2009, 2011
BTBD11	ENST00000280758.5	BTB (POZ) domain containing 11	9	1	1	0	0	0	0	0	0	1	hsa-miR-495-3p	-0.03	-0.03	N/A	2011
UBN1	ENST00000262376.6	ubinuclein 1	586	1	0	1	0	1	0	0	1	1	hsa-miR-495-3p	-0.03	-0.03	N/A	2007, 2009, 2011
ANAPC1	ENST00000341068.3	anaphase promoting complex subunit 1	47	1	0	1	0	1	0	0	1	0	hsa-miR-495-3p	-0.03	-0.03	N/A	2007, 2011
NYAP2	ENST00000272907.6	neuronal tyrosine-phosphorylated phosphoinositide-3-kinase adaptor 2	5	1	1	0	0	0	0	0	0	3	hsa-miR-495-3p	-0.03	-0.03	N/A	2009, 2011
CHD6	ENST00000373233.3	chromodomain helicase DNA binding protein 6	85	1	1	0	0	0	0	0	0	3	hsa-miR-495-3p	-0.03	-0.03	N/A	2011
GPR158	ENST00000376351.3	G protein-coupled receptor 158	5	1	1	0	0	0	0	0	0	1	hsa-miR-495-3p	-0.03	-0.03	N/A
AP1G1	ENST00000299980.4	adaptor-related protein complex 1, gamma 1 subunit	436	1	1	0	0	0	0	0	0	3	hsa-miR-495-3p	-0.03	-0.03	N/A	2007, 2011
LUC7L3	ENST00000505658.1	LUC7-like 3 (S. cerevisiae)	2970	1	0	1	0	3	0	0	3	6	hsa-miR-495-3p	-0.03	-0.05	N/A	2007, 2009, 2011
IRF2BP2	ENST00000366610.3	interferon regulatory factor 2 binding protein 2	8690	1	0	0	1	1	0	1	0	7	hsa-miR-495-3p	-0.03	-0.04	N/A	2009, 2011
BEND4	ENST00000504360.1	BEN domain containing 4	187	1	0	0	1	1	0	1	0	6	hsa-miR-495-3p	-0.03	-0.03	N/A	2009, 2011
DNMT3A	ENST00000380746.4	DNA (cytosine-5-)-methyltransferase 3 alpha	221	3	0	3	0	0	0	0	0	5	hsa-miR-495-3p	-0.03	-0.06	N/A
BHLHE41	ENST00000242728.4	basic helix-loop-helix family, member e41	50	2	0	1	1	1	0	1	0	0	hsa-miR-495-3p	-0.03	-0.05	N/A	2007, 2009, 2011
GLIS3	ENST00000324333.10	GLIS family zinc finger 3	47	2	0	2	0	1	0	0	1	4	hsa-miR-495-3p	-0.03	-0.12	N/A	2007, 2009, 2011
ARFGEF2	ENST00000371917.4	ADP-ribosylation factor guanine nucleotide-exchange factor 2 (brefeldin A-inhibited)	111	1	0	1	0	4	0	0	4	2	hsa-miR-495-3p	-0.03	-0.06	N/A
LRTM2	ENST00000543818.1	leucine-rich repeats and transmembrane domains 2	5	1	0	1	0	0	0	0	0	0	hsa-miR-495-3p	-0.03	-0.03	N/A	2009, 2011
VPS13D	ENST00000358136.3	vacuolar protein sorting 13 homolog D (S. cerevisiae)	290	2	1	0	1	1	0	0	1	1	hsa-miR-495-3p	-0.03	-0.05	N/A	2007, 2009, 2011
FBXO28	ENST00000424254.2	F-box protein 28	461	2	0	1	1	1	0	0	1	2	hsa-miR-495-3p	-0.03	-0.04	N/A	2011
ZNRF2	ENST00000323037.4	zinc and ring finger 2	403	1	0	0	1	3	1	1	1	3	hsa-miR-495-3p	-0.03	-0.18	N/A	2007
FOSL2	ENST00000379619.1	FOS-like antigen 2	2255	1	0	1	0	1	0	0	1	12	hsa-miR-495-3p	-0.03	-0.03	N/A
HMGCS1	ENST00000325110.6	3-hydroxy-3-methylglutaryl-CoA synthase 1 (soluble)	3730	1	0	0	1	1	0	1	0	2	hsa-miR-495-3p	-0.03	-0.03	N/A
FXR1	ENST00000357559.4	fragile X mental retardation, autosomal homolog 1	434	2	0	0	2	4	1	1	2	8	hsa-miR-495-3p	-0.03	-0.09	N/A	2009, 2011
ERBB4	ENST00000342788.4	v-erb-b2 avian erythroblastic leukemia viral oncogene homolog 4	27	1	0	0	1	2*	0	1	0	5	hsa-miR-495-3p	-0.03	-0.03	N/A	2007, 2009, 2011
PHF8	ENST00000338946.6	PHD finger protein 8	85	2	0	1	1	0	0	0	0	3	hsa-miR-495-3p	-0.03	-0.03	N/A	2007
SLC35A3	ENST00000465289.1	solute carrier family 35 (UDP-N-acetylglucosamine (UDP-GlcNAc) transporter), member A3	191	1	0	0	1	2	0	1	1	3	hsa-miR-495-3p	-0.03	-0.05	N/A
ABHD2	ENST00000352732.5	abhydrolase domain containing 2	210	1	0	0	1	1	0	1	0	4	hsa-miR-495-3p	-0.03	-0.03	N/A	2007, 2009, 2011
IREB2	ENST00000258886.8	iron-responsive element binding protein 2	1096	1	0	1	0	2	0	0	2	5	hsa-miR-495-3p	-0.03	-0.04	N/A	2007, 2009, 2011
GABRQ	ENST00000370306.2	gamma-aminobutyric acid (GABA) A receptor, theta	14	1	0	1	0	1	0	1	0	2	hsa-miR-495-3p	-0.03	-0.04	N/A
ZNF516	ENST00000443185.2	zinc finger protein 516	311	1	1	0	0	0	0	0	0	7	hsa-miR-495-3p	-0.03	-0.03	N/A	2011
MIEF1	ENST00000325301.2	mitochondrial elongation factor 1	2319	1	0	0	1	2	0	0	2	1	hsa-miR-495-3p	-0.03	-0.03	N/A	2009, 2011
CLASP1	ENST00000409078.3	cytoplasmic linker associated protein 1	210	1	0	0	1	1	0	1	0	4	hsa-miR-495-3p	-0.03	-0.03	N/A	2009, 2011
PCDH1	ENST00000503492.1	protocadherin 1	30	1	0	1	0	1	0	0	1	0	hsa-miR-495-3p	-0.03	-0.03	N/A
SAV1	ENST00000324679.4	salvador homolog 1 (Drosophila)	162	1	0	0	1	0	0	0	0	0	hsa-miR-495-3p	-0.03	-0.03	N/A
PTPRG	ENST00000474889.1	protein tyrosine phosphatase, receptor type, G	696	2	0	0	2	1	0	0	1	2	hsa-miR-495-3p	-0.03	-0.03	N/A
STRN	ENST00000263918.4	striatin, calmodulin binding protein	476	1	0	1	0	1	0	0	1	12	hsa-miR-495-3p	-0.03	-0.03	N/A	2007, 2011
TMEM11	ENST00000317635.5	transmembrane protein 11	223	1	0	0	1	0	0	0	0	2	hsa-miR-495-3p	-0.03	-0.03	N/A
DSEL	ENST00000310045.7	dermatan sulfate epimerase-like	26	1	0	1	0	0	0	0	0	6	hsa-miR-495-3p	-0.03	-0.04	N/A	2011
PSMD2	ENST00000310118.4	proteasome (prosome, macropain) 26S subunit, non-ATPase, 2	993	1	0	0	1	0	0	0	0	0	hsa-miR-495-3p	-0.03	-0.03	N/A	2007, 2009, 2011
LHFPL2	ENST00000515007.2	lipoma HMGIC fusion partner-like 2	16	1	0	0	1	1	0	1	0	3	hsa-miR-495-3p	-0.03	-0.03	N/A	2009, 2011
RPS6KA3	ENST00000379565.3	ribosomal protein S6 kinase, 90kDa, polypeptide 3	769	1	0	0	1	2	0	1	1	3	hsa-miR-495-3p	-0.03	-0.09	N/A	2009, 2011
PTPRJ	ENST00000418331.2	protein tyrosine phosphatase, receptor type, J	145	1	1	0	0	0	0	0	0	1	hsa-miR-495-3p	-0.03	-0.03	N/A	2009, 2011
CNR1	ENST00000369501.2	cannabinoid receptor 1 (brain)	40	1	0	1	0	1	0	0	1	1	hsa-miR-495-3p	-0.03	-0.03	N/A	2007, 2009, 2011
SLU7	ENST00000297151.4	SLU7 splicing factor homolog (S. cerevisiae)	320	1	0	0	1	1	0	1	0	2	hsa-miR-495-3p	-0.02	-0.05	N/A
GAB1	ENST00000262995.4	GRB2-associated binding protein 1	26	1	0	0	1	2	0	0	2	2	hsa-miR-495-3p	-0.02	-0.03	N/A	2011
JAG2	ENST00000331782.3	jagged 2	68	1	1	0	0	0	0	0	0	1	hsa-miR-495-3p	-0.02	-0.03	N/A	2007
ZNF292	ENST00000369577.3	zinc finger protein 292	230	2	1	0	1	0	0	0	0	5	hsa-miR-495-3p	-0.02	-0.04	N/A
BZW1	ENST00000409600.1	basic leucine zipper and W2 domains 1	470	1	0	0	1	2	0	1	1	6	hsa-miR-495-3p	-0.02	-0.06	N/A	2007, 2009, 2011
SSR1	ENST00000244763.4	signal sequence receptor, alpha	12917	1	0	1	0	3	1	1	1	9	hsa-miR-495-3p	-0.02	-0.09	N/A	2007, 2009, 2011
SKIDA1	ENST00000449193.2	SKI/DACH domain containing 1	18	1	1	0	0	0	0	0	0	1	hsa-miR-495-3p	-0.02	-0.04	N/A	2007, 2009, 2011
MAFK	ENST00000343242.4	v-maf avian musculoaponeurotic fibrosarcoma oncogene homolog K	322	1	0	1	0	0	0	0	0	0	hsa-miR-495-3p	-0.02	-0.02	N/A	2009, 2011
STAG2	ENST00000371160.1	stromal antigen 2	216	1	0	1	0	0	0	0	0	3	hsa-miR-495-3p	-0.02	-0.03	N/A	2007, 2009, 2011
IMPACT	ENST00000284202.4	impact RWD domain protein	250	2	0	0	2	1	0	0	1	1	hsa-miR-495-3p	-0.02	-0.03	N/A	2009, 2011
TBX15	ENST00000207157.3	T-box 15	14	1	0	1	0	0	0	0	0	0	hsa-miR-495-3p	-0.02	-0.07	N/A
ACVR2B	ENST00000352511.4	activin A receptor, type IIB	21	1	0	0	1	2	0	2	0	10	hsa-miR-495-3p	-0.02	-0.05	N/A	2009, 2011
MFHAS1	ENST00000276282.6	malignant fibrous histiocytoma amplified sequence 1	130	1	1	0	0	0	0	0	0	3	hsa-miR-495-3p	-0.02	-0.03	N/A
YTHDF3	ENST00000539294.1	YTH domain family, member 3	444	1	0	1	0	2	0	0	2	2	hsa-miR-495-3p	-0.02	-0.04	N/A	2007, 2011
KLF10	ENST00000285407.6	Kruppel-like factor 10	320	1	0	0	1	1	0	0	1	4	hsa-miR-495-3p	-0.02	-0.02	N/A
CHSY3	ENST00000305031.4	chondroitin sulfate synthase 3	221	1	0	1	0	2	0	1	1	3	hsa-miR-495-3p	-0.02	-0.05	N/A
SORCS1	ENST00000369698.1	sortilin-related VPS10 domain containing receptor 1	88	1	0	0	1	0	0	0	0	3	hsa-miR-495-3p	-0.02	-0.03	N/A	2009, 2011
FGFR1OP	ENST00000366847.4	FGFR1 oncogene partner	552	1	1	0	0	1	0	1	0	11	hsa-miR-495-3p	-0.02	-0.08	N/A	2009, 2011
ZNF148	ENST00000360647.4	zinc finger protein 148	230	1	0	1	0	1	0	0	1	7	hsa-miR-495-3p	-0.02	-0.03	N/A	2009, 2011
MANSC1	ENST00000535902.1	MANSC domain containing 1	185	1	0	0	1	0	0	0	0	1	hsa-miR-495-3p	-0.02	-0.04	N/A
NKAP	ENST00000371410.3	NFKB activating protein	422	1	0	0	1	2	0	1	1	5	hsa-miR-495-3p	-0.02	-0.04	N/A
KIAA1549L	ENST00000321505.4	KIAA1549-like	117	1	0	0	1	1	1	0	0	1	hsa-miR-495-3p	-0.02	-0.04	N/A	2009, 2011
MIPOL1	ENST00000327441.7	mirror-image polydactyly 1	45	1	0	0	1	4	0	1	3	4	hsa-miR-495-3p	-0.02	-0.07	N/A	2007, 2009, 2011
TTPAL	ENST00000262605.4	tocopherol (alpha) transfer protein-like	265	1	0	1	0	0	0	0	0	4	hsa-miR-495-3p	-0.02	-0.07	N/A	2009, 2011
SLC44A1	ENST00000374720.3	solute carrier family 44 (choline transporter), member 1	407	2	0	0	2	2	0	1	1	2	hsa-miR-495-3p	-0.02	-0.05	N/A	2007, 2011
FADS1	ENST00000350997.7	fatty acid desaturase 1	1170	1	0	0	1	1	0	0	1	0	hsa-miR-495-3p	-0.02	-0.09	N/A	2011
ZFP64	ENST00000346617.4	ZFP64 zinc finger protein	252	1	0	1	0	0	0	0	0	2	hsa-miR-495-3p	-0.02	-0.11	N/A	2009, 2011
PCGF5	ENST00000336126.5	polycomb group ring finger 5	176	1	0	0	1	3	0	0	3	3	hsa-miR-495-3p	-0.02	-0.04	N/A	2007, 2009, 2011
GPR3	ENST00000374024.3	G protein-coupled receptor 3	5	1	0	0	1	0	0	0	0	0	hsa-miR-495-3p	-0.02	-0.02	N/A	2007, 2009, 2011
PSMA5	ENST00000271308.4	proteasome (prosome, macropain) subunit, alpha type, 5	60	1	0	0	1	0	0	0	0	4	hsa-miR-495-3p	-0.02	-0.03	N/A	2011
TCERG1	ENST00000296702.5	transcription elongation regulator 1	152	1	0	1	0	1	0	0	1	4	hsa-miR-495-3p	-0.02	-0.03	N/A
GALNT1	ENST00000269195.5	UDP-N-acetyl-alpha-D-galactosamine:polypeptide N-acetylgalactosaminyltransferase 1 (GalNAc-T1)	2466	1	0	0	1	0	0	0	0	5	hsa-miR-495-3p	-0.02	-0.02	N/A	2007, 2009, 2011
SMTNL2	ENST00000338859.4	smoothelin-like 2	23	2	1	0	1	3	0	3	0	2	hsa-miR-495-3p	-0.02	-0.25	N/A
NPFFR1	ENST00000277942.6	neuropeptide FF receptor 1	5	1	0	1	0	0	0	0	0	6	hsa-miR-495-3p	-0.02	-0.02	N/A
PITPNM3	ENST00000421306.3	PITPNM family member 3	5	1	0	1	0	0	0	0	0	0	hsa-miR-495-3p	-0.02	-0.02	N/A	2011
ZNF532	ENST00000336078.4	zinc finger protein 532	5	1	0	0	1	1	0	0	1	3	hsa-miR-495-3p	-0.02	-0.02	N/A	2007, 2009, 2011
TRAPPC10	ENST00000291574.4	trafficking protein particle complex 10	302	1	0	1	0	0	0	0	0	1	hsa-miR-495-3p	-0.02	-0.02	N/A	2007, 2011
WDR52	ENST00000393845.2	WD repeat domain 52	5	1	0	1	0	0	0	0	0	2	hsa-miR-495-3p	-0.02	-0.02	N/A	2011
LRRTM3	ENST00000361320.4	leucine rich repeat transmembrane neuronal 3	5	1	0	0	1	2	0	0	2	2	hsa-miR-495-3p	-0.02	-0.03	N/A	2007, 2009, 2011
RALBP1	ENST00000383432.3	ralA binding protein 1	134	1	0	0	1	1	0	0	1	3	hsa-miR-495-3p	-0.02	-0.02	N/A	2007, 2009, 2011
CAPN6	ENST00000324068.1	calpain 6	5	1	0	1	0	0	0	0	0	0	hsa-miR-495-3p	-0.02	-0.02	N/A	2009, 2011
NETO1	ENST00000327305.6	neuropilin (NRP) and tolloid (TLL)-like 1	5	2	0	0	2	2	0	0	2	3	hsa-miR-495-3p	-0.02	-0.04	N/A	2011
IP6K3	ENST00000451316.1	inositol hexakisphosphate kinase 3	8	1	0	0	1	0	0	0	0	0	hsa-miR-495-3p	-0.02	-0.02	N/A	2007, 2009, 2011
SHISA6	ENST00000441885.3	shisa family member 6	5	1	0	1	0	0	0	0	0	0	hsa-miR-495-3p	-0.02	-0.02	N/A
DAG1	ENST00000515359.2	dystroglycan 1 (dystrophin-associated glycoprotein 1)	241	1	0	1	0	0	0	0	0	1	hsa-miR-495-3p	-0.02	-0.02	N/A	2007, 2011
ASXL3	ENST00000269197.5	additional sex combs like 3 (Drosophila)	65	1	0	1	0	0	0	0	0	4	hsa-miR-495-3p	-0.02	-0.02	N/A
DLGAP2	ENST00000421627.2	discs, large (Drosophila) homolog-associated protein 2	5	1	0	0	1	1	0	0	1	4	hsa-miR-495-3p	-0.02	-0.02	N/A	2009, 2011
C1QTNF3	ENST00000382065.3	C1q and tumor necrosis factor related protein 3	70	1	0	0	1	1	0	0	1	0	hsa-miR-495-3p	-0.02	-0.02	N/A
TENM2	ENST00000519204.1	teneurin transmembrane protein 2	162	1	0	1	0	0	0	0	0	0	hsa-miR-495-3p	-0.02	-0.02	N/A	2007, 2009, 2011
DEDD	ENST00000368006.3	death effector domain containing	239	1	0	1	0	0	0	0	0	0	hsa-miR-495-3p	-0.02	-0.02	N/A	2007, 2009, 2011
RGPD6	ENST00000329516.3	RANBP2-like and GRIP domain containing 6	5	1	0	1	0	0	0	0	0	2	hsa-miR-495-3p	-0.02	-0.02	N/A
HOXC8	ENST00000040584.4	homeobox C8	5	1	0	1	0	0	0	0	0	3	hsa-miR-495-3p	-0.02	-0.02	N/A	2007, 2009, 2011
KCNN3	ENST00000271915.4	potassium intermediate/small conductance calcium-activated channel, subfamily N, member 3	5	1	0	1	0	0	0	0	0	4	hsa-miR-495-3p	-0.02	-0.02	N/A	2011
BTBD9	ENST00000314100.6	BTB (POZ) domain containing 9	65	1	1	0	0	0	0	0	0	4	hsa-miR-495-3p	-0.02	-0.03	N/A	2009, 2011
GPR37L1	ENST00000367282.5	G protein-coupled receptor 37 like 1	5	1	0	1	0	0	0	0	0	2	hsa-miR-495-3p	-0.02	-0.02	N/A
VAT1L	ENST00000302536.2	vesicle amine transport 1-like	123	1	0	0	1	1	0	0	1	0	hsa-miR-495-3p	-0.02	-0.02	N/A	2009, 2011
GCC2	ENST00000309863.6	GRIP and coiled-coil domain containing 2	5	1	0	1	0	0	0	0	0	1	hsa-miR-495-3p	-0.02	-0.02	N/A	2009, 2011
ELAVL3	ENST00000359227.3	ELAV like neuron-specific RNA binding protein 3	5	1	0	1	0	0	0	0	0	2	hsa-miR-495-3p	-0.02	-0.02	N/A
PRICKLE2	ENST00000295902.6	prickle homolog 2 (Drosophila)	20	1	0	0	1	1	0	0	1	2	hsa-miR-495-3p	-0.02	-0.02	N/A	2009, 2011
HGF	ENST00000222390.5	hepatocyte growth factor (hepapoietin A; scatter factor)	18	1	0	1	0	0	0	0	0	4	hsa-miR-495-3p	-0.02	-0.02	N/A	2009
ZNF831	ENST00000371030.2	zinc finger protein 831	5	1	0	1	0	0	0	0	0	1	hsa-miR-495-3p	-0.02	-0.02	N/A	2011
PSMD5	ENST00000210313.3	proteasome (prosome, macropain) 26S subunit, non-ATPase, 5	3846	1	0	0	1	1	0	0	1	1	hsa-miR-495-3p	-0.02	-0.02	N/A	2011
MAPK6	ENST00000261845.5	mitogen-activated protein kinase 6	24	1	0	1	0	0	0	0	0	2	hsa-miR-495-3p	-0.02	-0.02	N/A	2007
BRD4	ENST00000263377.2	bromodomain containing 4	849	1	0	1	0	0	0	0	0	9	hsa-miR-495-3p	-0.02	-0.02	N/A
RAPGEF1	ENST00000372189.3	Rap guanine nucleotide exchange factor (GEF) 1	335	1	0	1	0	0	0	0	0	2	hsa-miR-495-3p	-0.02	-0.02	N/A	2011
NKRF	ENST00000371527.1	NFKB repressing factor	607	1	0	1	0	2	0	1	1	6	hsa-miR-495-3p	-0.02	-0.08	N/A	2007
PDE7A	ENST00000401827.3	phosphodiesterase 7A	84	1	0	1	0	1	0	1	0	4	hsa-miR-495-3p	-0.02	-0.04	N/A	2011
HSPA4L	ENST00000296464.4	heat shock 70kDa protein 4-like	348	1	0	0	1	3	0	1	2	9	hsa-miR-495-3p	-0.02	-0.05	N/A
MYO10	ENST00000513610.1	myosin X	3866	1	0	1	0	1	0	1	0	4	hsa-miR-495-3p	-0.02	-0.04	N/A	2011
RASAL2	ENST00000448150.3	RAS protein activator like 2	950	1	0	1	0	3	0	1	2	16	hsa-miR-495-3p	-0.02	-0.06	N/A	2011
ACTR3	ENST00000263238.2	ARP3 actin-related protein 3 homolog (yeast)	816	1	0	1	0	1	0	0	1	7	hsa-miR-495-3p	-0.02	-0.03	N/A
MIDN	ENST00000591446.2	midnolin	621	1	0	1	0	0	0	0	0	2	hsa-miR-495-3p	-0.02	-0.02	N/A	2009, 2011
C2ORF15	ENST00000302513.2	Uncharacterized protein C2orf15	166	1	1	0	0	0	0	0	0	3	hsa-miR-495-3p	-0.02	-0.04	N/A
SP3	ENST00000310015.6	Sp3 transcription factor	285	3	0	2	1	2	0	1	1	8	hsa-miR-495-3p	-0.02	-0.08	N/A	2011
XPR1	ENST00000367590.4	xenotropic and polytropic retrovirus receptor 1	544	1	0	0	1	1	0	0	1	5	hsa-miR-495-3p	-0.02	-0.02	N/A
TXNRD1	ENST00000378070.4	thioredoxin reductase 1	1255	1	0	0	1	1	0	0	1	1	hsa-miR-495-3p	-0.02	-0.02	N/A
NSUN3	ENST00000314622.4	NOP2/Sun domain family, member 3	220	2	0	1	1	3	0	1	2	3	hsa-miR-495-3p	-0.02	-0.2	N/A
CNKSR3	ENST00000607772.1	CNKSR family member 3	567	1	0	0	1	7	0	4	3	9	hsa-miR-495-3p	-0.02	-0.14	N/A	2009, 2011
KIRREL	ENST00000368172.1	kin of IRRE like (Drosophila)	493	1	0	0	1	1	0	0	1	1	hsa-miR-495-3p	-0.02	-0.02	N/A
RASA1	ENST00000456692.2	RAS p21 protein activator (GTPase activating protein) 1	1700	1	0	0	1	1	0	0	1	3	hsa-miR-495-3p	-0.02	-0.02	N/A
SP1	ENST00000426431.2	Sp1 transcription factor	402	1	0	1	0	1	0	0	1	4	hsa-miR-495-3p	-0.02	-0.03	N/A	2007, 2011
MTMR12	ENST00000280285.5	myotubularin related protein 12	156	2	0	1	1	0	0	0	0	2	hsa-miR-495-3p	-0.02	-0.03	N/A	2007, 2009, 2011
USP38	ENST00000307017.4	ubiquitin specific peptidase 38	419	1	0	0	1	1	0	1	0	3	hsa-miR-495-3p	-0.02	-0.07	N/A	2007
RBFOX2	ENST00000449924.2	RNA binding protein, fox-1 homolog (C. elegans) 2	262	1	0	1	0	4	1	2	1	3	hsa-miR-495-3p	-0.02	-0.12	N/A	2009, 2011
CSNK1A1	ENST00000261798.5	casein kinase 1, alpha 1	769	2	0	0	2	0	0	0	0	8	hsa-miR-495-3p	-0.02	-0.02	N/A	2007
GMPS	ENST00000496455.2	guanine monphosphate synthase	867	1	0	0	1	1	0	0	1	6	hsa-miR-495-3p	-0.02	-0.02	N/A
SLC25A26	ENST00000354883.6	solute carrier family 25 (S-adenosylmethionine carrier), member 26	1791	1	0	0	1	1	0	1	0	1	hsa-miR-495-3p	-0.02	-0.1	N/A	2007, 2009, 2011
KIAA1324	ENST00000369939.3	KIAA1324	41	1	1	0	0	0	0	0	0	6	hsa-miR-495-3p	-0.02	-0.03	N/A	2011
CDYL2	ENST00000570137.2	chromodomain protein, Y-like 2	239	1	0	0	1	1	0	0	1	4	hsa-miR-495-3p	-0.02	-0.02	N/A	2007, 2009, 2011
TMED9	ENST00000332598.6	transmembrane emp24 protein transport domain containing 9	1751	1	1	0	0	0	0	0	0	0	hsa-miR-495-3p	-0.02	-0.22	N/A	2007, 2009, 2011
ZNF280B	ENST00000360412.2	zinc finger protein 280B	7	1	0	0	1	1	0	0	1	4	hsa-miR-495-3p	-0.02	-0.02	N/A	2011
VCL	ENST00000372755.3	vinculin	189	1	0	0	1	1	0	1	0	2	hsa-miR-495-3p	-0.02	-0.03	N/A	2011
SEC23IP	ENST00000369075.3	SEC23 interacting protein	765	1	0	0	1	2*	0	0	1	5	hsa-miR-495-3p	-0.02	-0.02	N/A	2011
TSC22D2	ENST00000361875.3	TSC22 domain family, member 2	1062	1	0	0	1	2	0	1	1	7	hsa-miR-495-3p	-0.02	-0.05	N/A
MYO9A	ENST00000564571.1	myosin IXA	137	1	0	0	1	1	0	0	1	1	hsa-miR-495-3p	-0.02	-0.02	N/A
C11orf30	ENST00000529032.1	chromosome 11 open reading frame 30	230	1	0	1	0	0	0	0	0	2	hsa-miR-495-3p	-0.02	-0.02	N/A	2007, 2011
SMOC1	ENST00000381280.4	SPARC related modular calcium binding 1	2743	1	0	1	0	1*	0	0	0	2	hsa-miR-495-3p	-0.02	-0.15	N/A	2011
SLITRK4	ENST00000381779.4	SLIT and NTRK-like family, member 4	86	2	1	1	0	4	0	1	3	8	hsa-miR-495-3p	-0.02	-0.1	N/A	2011
CDC73	ENST00000367435.3	cell division cycle 73	579	1	0	1	0	4	0	3	1	17	hsa-miR-495-3p	-0.02	-0.2	N/A	2011
TTC4	ENST00000371281.3	tetratricopeptide repeat domain 4	575	1	0	1	0	0	0	0	0	0	hsa-miR-495-3p	-0.02	-0.02	N/A
NUP155	ENST00000231498.3	nucleoporin 155kDa	814	1	0	0	1	2	0	2	0	4	hsa-miR-495-3p	-0.02	-0.05	N/A
ROCK2	ENST00000315872.6	Rho-associated, coiled-coil containing protein kinase 2	142	1	0	0	1	1	0	0	1	5	hsa-miR-495-3p	-0.02	-0.02	N/A
GZF1	ENST00000338121.5	GDNF-inducible zinc finger protein 1	252	1	0	0	1	1	0	0	1	2	hsa-miR-495-3p	-0.02	-0.02	N/A	2007, 2009, 2011
IGF2BP1	ENST00000290341.3	insulin-like growth factor 2 mRNA binding protein 1	460	1	0	1	0	1	0	0	1	5	hsa-miR-495-3p	-0.02	-0.03	N/A	2009, 2011
CTBP2	ENST00000337195.5	C-terminal binding protein 2	16	1	0	1	0	1	0	0	1	4	hsa-miR-495-3p	-0.02	-0.03	N/A
ACTR1A	ENST00000487599.1	ARP1 actin-related protein 1 homolog A, centractin alpha (yeast)	190	1	0	1	0	0	0	0	0	3	hsa-miR-495-3p	-0.02	-0.02	N/A	2007, 2009, 2011
THSD4	ENST00000355327.3	thrombospondin, type I, domain containing 4	69	1	0	0	1	1	0	0	1	4	hsa-miR-495-3p	-0.02	-0.02	N/A
EEA1	ENST00000322349.8	early endosome antigen 1	78	1	0	0	1	2	0	0	2	10	hsa-miR-495-3p	-0.02	-0.03	N/A
MFF	ENST00000304593.9	mitochondrial fission factor	129	1	0	0	1	0	0	0	0	2	hsa-miR-495-3p	-0.02	-0.02	N/A
UHRF1BP1L	ENST00000279907.7	UHRF1 binding protein 1-like	369	1	0	0	1	1	0	0	1	7	hsa-miR-495-3p	-0.02	-0.02	N/A
LRIF1	ENST00000369763.4	ligand dependent nuclear receptor interacting factor 1	139	1	0	0	1	0	0	0	0	1	hsa-miR-495-3p	-0.02	-0.02	N/A
MANEA	ENST00000358812.4	mannosidase, endo-alpha	41	1	0	0	1	1	0	0	1	1	hsa-miR-495-3p	-0.02	-0.02	N/A	2011
TNIK	ENST00000436636.2	TRAF2 and NCK interacting kinase	106	1	0	1	0	0	0	0	0	7	hsa-miR-495-3p	-0.02	-0.02	N/A
PTAR1	ENST00000377200.5	protein prenyltransferase alpha subunit repeat containing 1	161	1	0	0	1	1	0	0	1	7	hsa-miR-495-3p	-0.02	-0.02	N/A	2011
CEP85	ENST00000252992.4	centrosomal protein 85kDa	471	1	0	0	1	0	0	0	0	2	hsa-miR-495-3p	-0.01	-0.01	N/A	2009, 2011
FZD8	ENST00000374694.1	frizzled family receptor 8	791	1	0	0	1	1	0	1	0	1	hsa-miR-495-3p	-0.01	-0.04	N/A	2007, 2009, 2011
NETO2	ENST00000562435.1	neuropilin (NRP) and tolloid (TLL)-like 2	723	1	1	0	0	2	0	0	2	6	hsa-miR-495-3p	-0.01	-0.05	N/A
SIK2	ENST00000304987.3	salt-inducible kinase 2	378	1	0	1	0	0	0	0	0	2	hsa-miR-495-3p	-0.01	-0.02	N/A	2009, 2011
VGLL4	ENST00000273038.3	vestigial like 4 (Drosophila)	37	1	1	0	0	4	1	1	2	2	hsa-miR-495-3p	-0.01	-0.11	N/A	2007, 2009, 2011
FRMPD4	ENST00000380682.1	FERM and PDZ domain containing 4	25	1	0	0	1	1	0	1	0	0	hsa-miR-495-3p	-0.01	-0.03	N/A	2011
FLJ20373	ENST00000414004.2		75	1	0	0	1	0	0	0	0	0	hsa-miR-495-3p	-0.01	-0.01	N/A
NACC2	ENST00000371753.1	NACC family member 2, BEN and BTB (POZ) domain containing	172	1	0	1	0	0	0	0	0	6	hsa-miR-495-3p	-0.01	-0.02	N/A	2011
CREBBP	ENST00000262367.5	CREB binding protein	532	2	0	0	2	0	0	0	0	4	hsa-miR-495-3p	-0.01	-0.02	N/A	2007, 2009, 2011
ATP6V1C1	ENST00000395862.3	ATPase, H+ transporting, lysosomal 42kDa, V1 subunit C1	951	1	0	0	1	1	0	0	1	8	hsa-miR-495-3p	-0.01	-0.02	N/A	2009, 2011
ZBTB21	ENST00000398505.3	zinc finger and BTB domain containing 21	802	1	0	0	1	1	0	0	1	3	hsa-miR-495-3p	-0.01	-0.02	N/A	2009, 2011
TANC2	ENST00000424789.2	tetratricopeptide repeat, ankyrin repeat and coiled-coil containing 2	155	1	0	1	0	0	0	0	0	4	hsa-miR-495-3p	-0.01	-0.02	N/A	2011
HOXC11	ENST00000546378.1	homeobox C11	80	1	0	1	0	1	0	1	0	0	hsa-miR-495-3p	-0.01	-0.04	N/A
HP1BP3	ENST00000312239.5	heterochromatin protein 1, binding protein 3	1886	1	0	1	0	0	0	0	0	3	hsa-miR-495-3p	-0.01	-0.06	N/A	2009, 2011
DYRK3	ENST00000367108.3	dual-specificity tyrosine-(Y)-phosphorylation regulated kinase 3	173	1	0	0	1	2	0	1	1	3	hsa-miR-495-3p	-0.01	-0.04	N/A	2007
SMYD4	ENST00000305513.7	SET and MYND domain containing 4	53	1	0	0	1	0	0	0	0	3	hsa-miR-495-3p	-0.01	-0.04	N/A	2011
XIAP	ENST00000371199.3	X-linked inhibitor of apoptosis	153	1	0	0	1	1	0	0	1	5	hsa-miR-495-3p	-0.01	-0.02	N/A	2011
C1orf21	ENST00000235307.6	chromosome 1 open reading frame 21	935	2	1	0	1	2	0	0	2	3	hsa-miR-495-3p	-0.01	-0.06	N/A	2007, 2011
C14orf28	ENST00000325192.3	chromosome 14 open reading frame 28	98	1	1	0	0	0	0	0	0	0	hsa-miR-495-3p	-0.01	-0.2	N/A	2009, 2011
HCFC2	ENST00000229330.4	host cell factor C2	46	2	1	1	0	7	0	3	4	8	hsa-miR-495-3p	-0.01	-0.15	N/A
HMGB1	ENST00000399489.1	high mobility group box 1	800	1	0	0	1	2	0	0	2	5	hsa-miR-495-3p	-0.01	-0.03	N/A	2009, 2011
SLC37A1	ENST00000398341.3	solute carrier family 37 (glucose-6-phosphate transporter), member 1	12	1	0	0	1	0	0	0	0	1	hsa-miR-495-3p	-0.01	-0.01	N/A	2007, 2011
USP32	ENST00000300896.4	ubiquitin specific peptidase 32	85	1	1	0	0	0	0	0	0	3	hsa-miR-495-3p	-0.01	-0.03	N/A	2007, 2009, 2011
SENP6	ENST00000370014.3	SUMO1/sentrin specific peptidase 6	298	2	1	0	1	2	1	0	1	2	hsa-miR-495-3p	-0.01	-0.08	N/A	2007, 2009, 2011
A1CF	ENST00000374001.2	APOBEC1 complementation factor	80	1	0	0	1	3	0	1	2	4	hsa-miR-495-3p	-0.01	-0.05	N/A
RHBDL3	ENST00000269051.4	rhomboid, veinlet-like 3 (Drosophila)	100	1	0	1	0	0	0	0	0	1	hsa-miR-495-3p	-0.01	-0.11	N/A	2009, 2011
TMEM127	ENST00000258439.3	transmembrane protein 127	296	1	0	1	0	0	0	0	0	1	hsa-miR-495-3p	-0.01	-0.02	N/A
EIF4E3	ENST00000425534.3	eukaryotic translation initiation factor 4E family member 3	475	1	0	0	1	4	0	3	1	6	hsa-miR-495-3p	-0.01	-0.12	N/A
PHOX2B	ENST00000226382.2	paired-like homeobox 2b	5	1	0	0	1	0	0	0	0	1	hsa-miR-495-3p	-0.01	-0.01	N/A	2011
CYLD	ENST00000540145.1	cylindromatosis (turban tumor syndrome)	696	2	0	0	2	1	0	1	0	2	hsa-miR-495-3p	-0.01	-0.04	N/A	2011
HIF1A	ENST00000323441.6	hypoxia inducible factor 1, alpha subunit (basic helix-loop-helix transcription factor)	1955	1	0	0	1	3	0	3	0	3	hsa-miR-495-3p	-0.01	-0.07	N/A	2007
ARHGEF12	ENST00000397843.2	Rho guanine nucleotide exchange factor (GEF) 12	815	1	0	0	1	1	0	1	0	4	hsa-miR-495-3p	-0.01	-0.03	N/A	2007
TM9SF3	ENST00000371142.4	transmembrane 9 superfamily member 3	1030	1	0	0	1	2	1	1	0	3	hsa-miR-495-3p	-0.01	-0.06	N/A	2007, 2009, 2011
GATA6	ENST00000269216.3	GATA binding protein 6	691	1	0	0	1	1	1	0	0	7	hsa-miR-495-3p	-0.01	-0.04	N/A
CYB5R4	ENST00000369681.5	cytochrome b5 reductase 4	329	1	0	0	1	3	0	0	3	5	hsa-miR-495-3p	-0.01	-0.04	N/A
KLF7	ENST00000309446.6	Kruppel-like factor 7 (ubiquitous)	737	1	0	0	1	1	0	1	0	7	hsa-miR-495-3p	-0.01	-0.03	N/A
ACO1	ENST00000309951.6	aconitase 1, soluble	738	1	0	0	1	1	0	1	0	4	hsa-miR-495-3p	-0.01	-0.03	N/A
ARIH1	ENST00000379887.4	ariadne RBR E3 ubiquitin protein ligase 1	671	2	0	0	2	1	0	0	1	2	hsa-miR-495-3p	-0.01	-0.03	N/A	2007, 2009, 2011
ESCO1	ENST00000269214.5	establishment of sister chromatid cohesion N-acetyltransferase 1	94	1	0	0	1	1	0	0	1	3	hsa-miR-495-3p	-0.01	-0.02	N/A
FGF10	ENST00000264664.4	fibroblast growth factor 10	5	1	0	1	0	2	0	1	1	4	hsa-miR-495-3p	-0.01	-0.19	N/A
CCDC92	ENST00000238156.3	coiled-coil domain containing 92	105	1	0	0	1	0	0	0	0	0	hsa-miR-495-3p	-0.01	-0.01	N/A	2007, 2011
AEBP2	ENST00000266508.9	AE binding protein 2	1228	1	0	0	1	1	0	1	0	5	hsa-miR-495-3p	-0.01	-0.14	N/A	2007, 2009, 2011
ANKRD32	ENST00000265140.5	ankyrin repeat domain 32	2982	1	0	1	0	1	0	0	1	8	hsa-miR-495-3p	-0.01	-0.04	N/A
FTO	ENST00000471389.1	fat mass and obesity associated	240	1	0	0	1	2	0	0	2	4	hsa-miR-495-3p	-0.01	-0.03	N/A
PPP2CA	ENST00000481195.1	protein phosphatase 2, catalytic subunit, alpha isozyme	11344	1	0	0	1	1	0	1	0	3	hsa-miR-495-3p	-0.01	-0.09	N/A	2007
ADRBK2	ENST00000324198.6	adrenergic, beta, receptor kinase 2	215	1	1	0	0	4	0	4	0	3	hsa-miR-495-3p	-0.01	-0.11	N/A	2009, 2011
PLXNA2	ENST00000367033.3	plexin A2	8	1	0	0	1	0	0	0	0	3	hsa-miR-495-3p	-0.01	-0.01	N/A	2009, 2011
HSP90AA1	ENST00000216281.8	heat shock protein 90kDa alpha (cytosolic), class A member 1	5	1	0	0	1	0	0	0	0	0	hsa-miR-495-3p	-0.01	-0.01	N/A	2007, 2009, 2011
LHX6	ENST00000373755.2	LIM homeobox 6	196	1	0	0	1	0	0	0	0	0	hsa-miR-495-3p	-0.01	-0.01	N/A	2007, 2009, 2011
SLC26A4	ENST00000265715.3	solute carrier family 26 (anion exchanger), member 4	5	1	0	0	1	0	0	0	0	2	hsa-miR-495-3p	-0.01	-0.01	N/A	2007, 2009, 2011
LLGL1	ENST00000316843.4	lethal giant larvae homolog 1 (Drosophila)	328	1	0	0	1	0	0	0	0	0	hsa-miR-495-3p	-0.01	-0.01	N/A	2009, 2011
KCNQ4	ENST00000347132.5	potassium voltage-gated channel, KQT-like subfamily, member 4	46	1	0	0	1	0	0	0	0	0	hsa-miR-495-3p	-0.01	-0.01	N/A	2011
SNN	ENST00000329565.5	stannin	663	1	0	0	1	0	0	0	0	0	hsa-miR-495-3p	-0.01	-0.01	N/A	2009, 2011
ETV3	ENST00000368192.4	ets variant 3	37	1	0	0	1	0	0	0	0	3	hsa-miR-495-3p	-0.01	-0.01	N/A
PEX13	ENST00000295030.5	peroxisomal biogenesis factor 13	484	1	0	0	1	0	0	0	0	2	hsa-miR-495-3p	-0.01	-0.01	N/A	2011
ARC	ENST00000356613.2	activity-regulated cytoskeleton-associated protein	5	1	0	0	1	0	0	0	0	0	hsa-miR-495-3p	-0.01	-0.01	N/A	2007, 2011
LRRC57	ENST00000397130.3	leucine rich repeat containing 57	168	1	0	0	1	0	0	0	0	2	hsa-miR-495-3p	-0.01	-0.01	N/A	2007, 2009, 2011
CELSR3	ENST00000164024.4	cadherin, EGF LAG seven-pass G-type receptor 3	13	1	0	0	1	0	0	0	0	3	hsa-miR-495-3p	-0.01	-0.01	N/A	2007
GALNT4	ENST00000529983.2	UDP-N-acetyl-alpha-D-galactosamine:polypeptide N-acetylgalactosaminyltransferase 4 (GalNAc-T4)	275	1	0	0	1	0	0	0	0	3	hsa-miR-495-3p	-0.01	-0.01	N/A
EHF	ENST00000257831.3	ets homologous factor	5	1	0	0	1	1	0	1	0	3	hsa-miR-495-3p	-0.01	-0.03	N/A	2007, 2009, 2011
AP4E1	ENST00000261842.5	adaptor-related protein complex 4, epsilon 1 subunit	57	1	0	0	1	0	0	0	0	1	hsa-miR-495-3p	-0.01	-0.01	N/A	2007, 2011
QSOX1	ENST00000367602.3	quiescin Q6 sulfhydryl oxidase 1	9246	1	0	0	1	1	0	0	1	0	hsa-miR-495-3p	-0.01	-0.02	N/A	2007, 2009, 2011
SCAMP4	ENST00000316097.8	secretory carrier membrane protein 4	223	1	0	0	1	0	0	0	0	2	hsa-miR-495-3p	-0.01	-0.01	N/A	2009, 2011
DRP2	ENST00000402866.1	dystrophin related protein 2	5	1	0	0	1	0	0	0	0	0	hsa-miR-495-3p	-0.01	-0.01	N/A	2009, 2011
MYT1	ENST00000328439.1	myelin transcription factor 1	12	1	0	0	1	0	0	0	0	3	hsa-miR-495-3p	-0.01	-0.01	N/A	2007, 2009, 2011
KDM4A	ENST00000372396.3	lysine (K)-specific demethylase 4A	257	1	0	0	1	0	0	0	0	1	hsa-miR-495-3p	-0.01	-0.01	N/A	2007, 2009, 2011
KANSL1	ENST00000574590.1	KAT8 regulatory NSL complex subunit 1	5	1	0	0	1	0	0	0	0	4	hsa-miR-495-3p	-0.01	-0.01	N/A	2007, 2009, 2011
PHF19	ENST00000373896.3	PHD finger protein 19	490	1	0	0	1	0	0	0	0	1	hsa-miR-495-3p	-0.01	-0.01	N/A	2007, 2009, 2011
E2F3	ENST00000346618.3	E2F transcription factor 3	91	1	0	0	1	0	0	0	0	6	hsa-miR-495-3p	-0.01	-0.01	N/A	2007, 2009, 2011
NRXN2	ENST00000301894.2	neurexin 2	5	1	0	0	1	0	0	0	0	0	hsa-miR-495-3p	-0.01	-0.01	N/A	2007, 2009, 2011
TMEM132C	ENST00000435159.2	transmembrane protein 132C	5	1	0	0	1	0	0	0	0	1	hsa-miR-495-3p	-0.01	-0.01	N/A	2011
MCF2L	ENST00000397030.1	MCF.2 cell line derived transforming sequence-like	79	1	0	0	1	0	0	0	0	0	hsa-miR-495-3p	-0.01	-0.01	N/A	2011
KIAA1239	ENST00000309447.5	KIAA1239	5	1	0	0	1	0	0	0	0	0	hsa-miR-495-3p	-0.01	-0.01	N/A	2011
NPTXR	ENST00000333039.2	neuronal pentraxin receptor	578	1	0	0	1	0	0	0	0	2	hsa-miR-495-3p	-0.01	-0.01	N/A	2007, 2009, 2011
C10orf128	ENST00000374151.3	chromosome 10 open reading frame 128	0	1	0	0	1	0	0	0	0	1	hsa-miR-495-3p	-0.01	-0.01	N/A
PCDH8	ENST00000377942.3	protocadherin 8	11	1	0	0	1	0	0	0	0	0	hsa-miR-495-3p	-0.01	-0.01	N/A	2007
PLEKHG2	ENST00000425673.1	pleckstrin homology domain containing, family G (with RhoGef domain) member 2	399	1	0	0	1	0	0	0	0	1	hsa-miR-495-3p	-0.01	-0.01	N/A	2007, 2009, 2011
MSI1	ENST00000257552.2	musashi RNA-binding protein 1	287	1	0	0	1	0	0	0	0	0	hsa-miR-495-3p	-0.01	-0.01	N/A	2009, 2011
KREMEN1	ENST00000400335.4	kringle containing transmembrane protein 1	606	1	0	0	1	0	0	0	0	2	hsa-miR-495-3p	-0.01	-0.01	N/A	2007, 2009, 2011
POC1B-GALNT4	ENST00000548729.1	POC1B-GALNT4 readthrough	275	1	0	0	1	0	0	0	0	3	hsa-miR-495-3p	-0.01	-0.01	N/A
BAZ2B	ENST00000392782.1	bromodomain adjacent to zinc finger domain, 2B	25	1	0	0	1	0	0	0	0	1	hsa-miR-495-3p	-0.01	-0.01	N/A	2011
NUFIP2	ENST00000225388.4	nuclear fragile X mental retardation protein interacting protein 2	440	1	0	1	0	3	0	1	2	13	hsa-miR-495-3p	-0.01	-0.09	N/A	2007, 2009, 2011
ZNF236	ENST00000253159.8	zinc finger protein 236	60	1	0	0	1	0	0	0	0	3	hsa-miR-495-3p	-0.01	-0.01	N/A	2007, 2009, 2011
PTPRF	ENST00000372414.3	protein tyrosine phosphatase, receptor type, F	14842	1	0	0	1	0	0	0	0	5	hsa-miR-495-3p	-0.01	-0.01	N/A	2007, 2009, 2011
CHD7	ENST00000423902.2	chromodomain helicase DNA binding protein 7	925	1	0	0	1	0	0	0	0	4	hsa-miR-495-3p	-0.01	-0.01	N/A	2011
SYT11	ENST00000368324.4	synaptotagmin XI	750	1	0	0	1	0	0	0	0	6	hsa-miR-495-3p	-0.01	-0.01	N/A	2011
SP2	ENST00000376741.4	Sp2 transcription factor	779	1	0	0	1	1	0	0	1	3	hsa-miR-495-3p	-0.01	-0.02	N/A	2007, 2009, 2011
BTG1	ENST00000256015.3	B-cell translocation gene 1, anti-proliferative	1677	1	0	0	1	0	0	0	0	2	hsa-miR-495-3p	-0.01	-0.02	N/A	2007, 2011
EMP2	ENST00000359543.3	epithelial membrane protein 2	1725	1	0	0	1	0	0	0	0	1	hsa-miR-495-3p	-0.01	-0.01	N/A
AMOTL2	ENST00000249883.5	angiomotin like 2	78	1	0	0	1	0	0	0	0	2	hsa-miR-495-3p	-0.01	-0.01	N/A	2009, 2011
SALL4	ENST00000217086.4	sal-like 4 (Drosophila)	155	1	0	0	1	0	0	0	0	4	hsa-miR-495-3p	-0.01	-0.01	N/A
C11orf57	ENST00000532163.1	chromosome 11 open reading frame 57	207	1	0	0	1	0	0	0	0	4	hsa-miR-495-3p	-0.01	-0.01	N/A
MGAT5	ENST00000409645.1	mannosyl (alpha-1,6-)-glycoprotein beta-1,6-N-acetyl-glucosaminyltransferase	1627	1	0	0	1	0	0	0	0	5	hsa-miR-495-3p	-0.01	-0.01	N/A
CKAP4	ENST00000378026.4	cytoskeleton-associated protein 4	1923	1	0	0	1	0	0	0	0	2	hsa-miR-495-3p	-0.01	-0.01	N/A	2011
KDM2B	ENST00000536437.1	lysine (K)-specific demethylase 2B	647	1	0	0	1	0	0	0	0	3	hsa-miR-495-3p	-0.01	-0.01	N/A	2007
CCAR1	ENST00000265872.6	cell division cycle and apoptosis regulator 1	1502	1	0	0	1	0	0	0	0	1	hsa-miR-495-3p	-0.01	-0.01	N/A	2007, 2011
ZFAND4	ENST00000344646.5	zinc finger, AN1-type domain 4	74	1	0	0	1	0	0	0	0	2	hsa-miR-495-3p	-0.01	-0.01	N/A	2007, 2011
FGFRL1	ENST00000264748.6	fibroblast growth factor receptor-like 1	1114	1	0	0	1	0	0	0	0	0	hsa-miR-495-3p	-0.01	-0.01	N/A	2007, 2009, 2011
YTHDC2	ENST00000161863.4	YTH domain containing 2	463	1	0	1	0	0	0	0	0	1	hsa-miR-495-3p	-0.01	-0.02	N/A	2011
YME1L1	ENST00000326799.3	YME1-like 1 ATPase	477	1	0	0	1	3	0	3	0	5	hsa-miR-495-3p	-0.01	-0.14	N/A	2009, 2011
ZCCHC14	ENST00000268616.4	zinc finger, CCHC domain containing 14	64	1	0	0	1	0	0	0	0	3	hsa-miR-495-3p	-0.01	-0.01	N/A	2007, 2009, 2011
NEBL	ENST00000377122.4	nebulette	181	1	0	0	1	0	0	0	0	2	hsa-miR-495-3p	-0.01	-0.02	N/A	2011
TRERF1	ENST00000541110.1	transcriptional regulating factor 1	52	1	0	0	1	0	0	0	0	2	hsa-miR-495-3p	-0.01	-0.01	N/A	2011
CCDC88A	ENST00000336838.6	coiled-coil domain containing 88A	141	1	0	0	1	1	0	1	0	2	hsa-miR-495-3p	-0.01	-0.03	N/A	2007, 2009, 2011
ANKS1A	ENST00000360359.3	ankyrin repeat and sterile alpha motif domain containing 1A	220	1	0	0	1	0	0	0	0	4	hsa-miR-495-3p	-0.01	-0.01	N/A	2009, 2011
RFFL	ENST00000315249.7	ring finger and FYVE-like domain containing E3 ubiquitin protein ligase	670	1	0	0	1	2	1	1	0	4	hsa-miR-495-3p	-0.01	-0.06	N/A	2007, 2009, 2011
PYGO1	ENST00000302000.6	pygopus homolog 1 (Drosophila)	104	1	0	1	0	1	0	1	0	5	hsa-miR-495-3p	-0.01	-0.07	N/A
IVD	ENST00000249760.2	isovaleryl-CoA dehydrogenase	484	1	0	0	1	0	0	0	0	1	hsa-miR-495-3p	-0.01	-0.01	N/A	2011
RNF114	ENST00000244061.2	ring finger protein 114	1488	1	0	0	1	0	0	0	0	0	hsa-miR-495-3p	-0.01	-0.01	N/A
RALGPS1	ENST00000259351.5	Ral GEF with PH domain and SH3 binding motif 1	34	1	0	0	1	0	0	0	0	2	hsa-miR-495-3p	-0.01	-0.01	N/A	2007, 2009, 2011
LONRF3	ENST00000304778.7	LON peptidase N-terminal domain and ring finger 3	36	1	0	1	0	0	0	0	0	2	hsa-miR-495-3p	-0.01	-0.02	N/A
RAD51L3-RFFL	ENST00000593039.1	Uncharacterized protein	670	1	0	0	1	2	1	1	0	4	hsa-miR-495-3p	-0.01	-0.06	N/A
RRAGD	ENST00000369415.4	Ras-related GTP binding D	644	1	0	0	1	2	0	1	1	7	hsa-miR-495-3p	-0.01	-0.04	N/A
CADM1	ENST00000452722.3	cell adhesion molecule 1	676	1	0	1	0	4	0	3	1	3	hsa-miR-495-3p	-0.01	-0.36	N/A	2007
SNX29	ENST00000566228.1	sorting nexin 29	266	1	0	0	1	0	0	0	0	0	hsa-miR-495-3p	-0.01	-0.01	N/A	2009
FSBP	ENST00000481490.2	fibrinogen silencer binding protein	36	1	0	0	1	0	0	0	0	4	hsa-miR-495-3p	-0.01	-0.01	N/A
NIPAL3	ENST00000003912.3	NIPA-like domain containing 3	775	1	0	0	1	0	0	0	0	1	hsa-miR-495-3p	-0.01	-0.01	N/A	2009, 2011
PDE8B	ENST00000264917.5	phosphodiesterase 8B	186	1	0	0	1	1	0	0	1	1	hsa-miR-495-3p	-0.01	-0.02	N/A	2011
PPARGC1B	ENST00000309241.5	peroxisome proliferator-activated receptor gamma, coactivator 1 beta	12	1	0	0	1	0	0	0	0	8	hsa-miR-495-3p	-0.01	-0.01	N/A	2011
METAP2	ENST00000323666.5	methionyl aminopeptidase 2	23	1	0	0	1	1	0	0	1	4	hsa-miR-495-3p	-0.01	-0.02	N/A
NCOA3	ENST00000341724.6	nuclear receptor coactivator 3	282	1	0	0	1	0	0	0	0	3	hsa-miR-495-3p	-0.01	-0.01	N/A	2007, 2009, 2011
ACSL6	ENST00000379264.2	acyl-CoA synthetase long-chain family member 6	7	1	0	0	1	0	0	0	0	2	hsa-miR-495-3p	-0.01	-0.01	N/A	2011
SMURF1	ENST00000361368.2	SMAD specific E3 ubiquitin protein ligase 1	58	1	0	0	1	1	0	1	0	5	hsa-miR-495-3p	-0.01	-0.03	N/A	2007, 2009, 2011
UBE4A	ENST00000252108.3	ubiquitination factor E4A	29	1	0	1	0	1	0	0	1	4	hsa-miR-495-3p	-0.01	-0.03	N/A
OSBPL8	ENST00000393249.2	oxysterol binding protein-like 8	141	3	0	1	2	0	0	0	0	2	hsa-miR-495-3p	-0.01	-0.05	N/A	2007
ZNF827	ENST00000379448.4	zinc finger protein 827	17	1	0	1	0	1	0	0	1	4	hsa-miR-495-3p	-0.01	-0.03	N/A
PHF15	ENST00000395003.1	PHD finger protein 15	387	1	0	0	1	0	0	0	0	1	hsa-miR-495-3p	-0.01	-0.01	N/A	2007, 2009, 2011
PRKAR1A	ENST00000589228.1	protein kinase, cAMP-dependent, regulatory, type I, alpha	1257	1	0	0	1	0	0	0	0	1	hsa-miR-495-3p	-0.01	-0.01	N/A	2011
EFCAB14	ENST00000371933.3	EF-hand calcium binding domain 14	264	1	1	0	0	0	0	0	0	6	hsa-miR-495-3p	-0.01	-0.03	N/A	2007, 2009, 2011
RAP1GAP2	ENST00000254695.8	RAP1 GTPase activating protein 2	123	1	0	0	1	0	0	0	0	2	hsa-miR-495-3p	-0.01	-0.01	N/A	2007, 2009, 2011
SAMD4B	ENST00000314471.6	sterile alpha motif domain containing 4B	46	1	0	0	1	0	0	0	0	1	hsa-miR-495-3p	-0.01	-0.01	N/A	2007, 2009, 2011
AASS	ENST00000393376.1	aminoadipate-semialdehyde synthase	72	1	0	0	1	1	0	1	0	2	hsa-miR-495-3p	-0.01	-0.06	N/A	2011
SNX9	ENST00000392185.3	sorting nexin 9	210	1	0	0	1	0	0	0	0	2	hsa-miR-495-3p	-0.01	-0.01	N/A	2009, 2011
ZNF703	ENST00000331569.4	zinc finger protein 703	1557	1	0	0	1	1	1	0	0	6	hsa-miR-495-3p	-0.01	-0.04	N/A
DICER1	ENST00000541352.1	dicer 1, ribonuclease type III	25	1	1	0	0	3	0	0	3	4	hsa-miR-495-3p	-0.01	-0.06	N/A	2011
HMGCR	ENST00000287936.4	3-hydroxy-3-methylglutaryl-CoA reductase	1385	1	0	0	1	1	0	1	0	3	hsa-miR-495-3p	-0.01	-0.04	N/A	2007
TIMP4	ENST00000287814.4	TIMP metallopeptidase inhibitor 4	38	1	1	0	0	1	0	0	1	1	hsa-miR-495-3p	-0.01	-0.04	N/A
C4orf32	ENST00000309733.5	chromosome 4 open reading frame 32	325	1	0	0	1	2	0	1	1	7	hsa-miR-495-3p	-0.01	-0.11	N/A
MLLT1	ENST00000252674.7	myeloid/lymphoid or mixed-lineage leukemia (trithorax homolog, Drosophila); translocated to, 1	33	1	0	0	1	0	0	0	0	0	hsa-miR-495-3p	-0.01	-0.01	N/A	2007, 2009, 2011
STRBP	ENST00000447404.2	spermatid perinuclear RNA binding protein	575	1	0	1	0	2	0	1	1	4	hsa-miR-495-3p	-0.01	-0.05	N/A
GTPBP10	ENST00000222511.6	GTP-binding protein 10 (putative)	489	1	0	1	0	1	0	0	1	4	hsa-miR-495-3p	-0.01	-0.05	N/A
SLAIN2	ENST00000264313.6	SLAIN motif family, member 2	859	1	0	1	0	0	0	0	0	3	hsa-miR-495-3p	-0.01	-0.02	N/A
MED14	ENST00000324817.1	mediator complex subunit 14	1038	1	0	0	1	1	0	0	1	2	hsa-miR-495-3p	-0.01	-0.02	N/A
FBXO42	ENST00000375592.3	F-box protein 42	854	1	0	0	1	0	0	0	0	3	hsa-miR-495-3p	0	-0.01	N/A
ZFYVE9	ENST00000371591.1	zinc finger, FYVE domain containing 9	32	1	0	0	1	0	0	0	0	2	hsa-miR-495-3p	0	-0.01	N/A	2007, 2011
ANKRD33B	ENST00000296657.5	ankyrin repeat domain 33B	9	1	0	0	1	0	0	0	0	2	hsa-miR-495-3p	0	-0.01	N/A	2011
CNOT2	ENST00000229195.3	CCR4-NOT transcription complex, subunit 2	1189	1	0	0	1	3	0	1	2	1	hsa-miR-495-3p	0	-0.05	N/A	2007, 2009, 2011
CISD3	ENST00000439660.2	CDGSH iron sulfur domain 3	3508	1	0	1	0	0	0	0	0	0	hsa-miR-495-3p	0	-0.18	N/A	2011
RPGRIP1L	ENST00000262135.4	RPGRIP1-like	55	1	0	1	0	1	0	1	0	6	hsa-miR-495-3p	0	-0.04	N/A	2007, 2009, 2011
TBC1D30	ENST00000542120.1	TBC1 domain family, member 30	153	1	0	0	1	0	0	0	0	2	hsa-miR-495-3p	0	-0.01	N/A	2011
PGK1	ENST00000373316.4	phosphoglycerate kinase 1	7680	1	0	0	1	0	0	0	0	1	hsa-miR-495-3p	0	-0.01	N/A	2009, 2011
TSKU	ENST00000333090.4	tsukushi, small leucine rich proteoglycan	293	1	0	1	0	1	0	1	0	3	hsa-miR-495-3p	0	-0.04	N/A
NDC1	ENST00000540001.1	NDC1 transmembrane nucleoporin	371	1	0	0	1	1	0	0	1	5	hsa-miR-495-3p	0	-0.02	N/A	2011
ISCA2	ENST00000554924.1	iron-sulfur cluster assembly 2	135	1	1	0	0	1	1	0	0	2	hsa-miR-495-3p	0	-0.1	N/A
NMNAT3	ENST00000511444.1	nicotinamide nucleotide adenylyltransferase 3	12	1	0	0	1	0	0	0	0	1	hsa-miR-495-3p	0	-0.01	N/A
HNRNPU	ENST00000444376.2	heterogeneous nuclear ribonucleoprotein U (scaffold attachment factor A)	5343	1	0	1	0	0	0	0	0	2	hsa-miR-495-3p	0	-0.02	N/A	2007, 2009, 2011
SMURF2	ENST00000262435.9	SMAD specific E3 ubiquitin protein ligase 2	978	1	0	1	0	1	0	0	1	2	hsa-miR-495-3p	0	-0.03	N/A
NSUN5	ENST00000428206.1	NOP2/Sun domain family, member 5	28	1	0	0	1	0	0	0	0	0	hsa-miR-495-3p	0	-0.02	N/A	2011
SART3	ENST00000228284.3	squamous cell carcinoma antigen recognized by T cells 3	469	1	0	0	1	1	1	0	0	3	hsa-miR-495-3p	0	-0.04	N/A
APPBP2	ENST00000083182.3	amyloid beta precursor protein (cytoplasmic tail) binding protein 2	907	1	0	1	0	0	0	0	0	3	hsa-miR-495-3p	0	-0.02	N/A	2007, 2011
DMD	ENST00000378677.2	dystrophin	211	1	0	0	1	3	0	3	0	5	hsa-miR-495-3p	0	-0.08	N/A	2011
TRIM13	ENST00000378182.3	tripartite motif containing 13	139	1	0	0	1	3	0	1	2	4	hsa-miR-495-3p	0	-0.05	N/A	2011
NOTCH1	ENST00000277541.6	notch 1	88	1	0	0	1	0	0	0	0	2	hsa-miR-495-3p	0	-0.01	N/A	2007, 2009, 2011
DYRK2	ENST00000344096.3	dual-specificity tyrosine-(Y)-phosphorylation regulated kinase 2	1091	1	0	0	1	3	0	2	1	3	hsa-miR-495-3p	0	-0.06	N/A	2009, 2011
CDH1	ENST00000261769.5	cadherin 1, type 1, E-cadherin (epithelial)	128	1	0	0	1	1	0	0	1	2	hsa-miR-495-3p	0	-0.02	N/A	2011
ZNF507	ENST00000311921.4	zinc finger protein 507	378	1	0	0	1	1	0	0	1	5	hsa-miR-495-3p	0	-0.02	N/A	2007, 2009, 2011
TRAF7	ENST00000326181.6	TNF receptor-associated factor 7, E3 ubiquitin protein ligase	1505	1	0	0	1	0	0	0	0	1	hsa-miR-495-3p	0	-0.01	N/A	2007, 2009, 2011
POLDIP3	ENST00000348657.2	polymerase (DNA-directed), delta interacting protein 3	148	1	0	0	1	2	0	2	0	0	hsa-miR-495-3p	0	-0.06	N/A	2007, 2009, 2011
RNF8	ENST00000373479.4	ring finger protein 8, E3 ubiquitin protein ligase	301	1	0	1	0	0	0	0	0	4	hsa-miR-495-3p	0	-0.02	N/A	2009, 2011
COPS7B	ENST00000373608.3	COP9 signalosome subunit 7B	331	1	0	0	1	0	0	0	0	0	hsa-miR-495-3p	0	-0.01	N/A
S1PR1	ENST00000305352.6	sphingosine-1-phosphate receptor 1	251	1	0	1	0	0	0	0	0	3	hsa-miR-495-3p	0	-0.02	N/A
PLRG1	ENST00000499023.2	pleiotropic regulator 1	457	1	0	0	1	3	0	1	2	2	hsa-miR-495-3p	0	-0.14	N/A
CLYBL	ENST00000376355.3	citrate lyase beta like	108	1	0	1	0	1	0	1	0	4	hsa-miR-495-3p	0	-0.04	N/A
ANKRD40	ENST00000285243.6	ankyrin repeat domain 40	409	1	0	0	1	0	0	0	0	3	hsa-miR-495-3p	0	-0.01	N/A	2011
CLMN	ENST00000298912.4	calmin (calponin-like, transmembrane)	53	1	0	0	1	0	0	0	0	8	hsa-miR-495-3p	0	-0.01	N/A	2011
REPS1	ENST00000450536.2	RALBP1 associated Eps domain containing 1	725	1	0	1	0	2	0	0	2	4	hsa-miR-495-3p	0	-0.04	N/A	2011
ANXA11	ENST00000372231.3	annexin A11	2285	1	0	0	1	0	0	0	0	2	hsa-miR-495-3p	0	-0.01	N/A
FRA10AC1	ENST00000536233.1	fragile site, folic acid type, rare, fra(10)(q23.3) or fra(10)(q24.2) candidate 1	289	1	1	0	0	3	0	2	1	1	hsa-miR-495-3p	0	-0.14	N/A	2009, 2011
ZC3H15	ENST00000337859.6	zinc finger CCCH-type containing 15	395	1	0	0	1	1	0	1	0	1	hsa-miR-495-3p	0	-0.03	N/A
NUP37	ENST00000552283.1	nucleoporin 37kDa	458	1	0	1	0	2	0	0	2	5	hsa-miR-495-3p	0	-0.09	N/A
SLC14A1	ENST00000321925.4	solute carrier family 14 (urea transporter), member 1	190	1	0	0	1	0	0	0	0	0	hsa-miR-495-3p	0	-0.01	N/A	2011
MYLK	ENST00000360772.3	myosin light chain kinase	2964	1	0	1	0	2	0	0	2	1	hsa-miR-495-3p	0	-0.04	N/A	2007, 2011
PLAGL2	ENST00000246229.4	pleiomorphic adenoma gene-like 2	254	1	0	0	1	0	0	0	0	2	hsa-miR-495-3p	0	-0.01	N/A	2007, 2009, 2011
GTF2B	ENST00000370500.5	general transcription factor IIB	1311	1	0	0	1	2	0	1	1	2	hsa-miR-495-3p	0	-0.16	N/A
LEPRE1	ENST00000236040.4	leucine proline-enriched proteoglycan (leprecan) 1	4638	1	0	1	0	0	0	0	0	0	hsa-miR-495-3p	0	-0.08	N/A	2011
SEC31B	ENST00000370345.3	SEC31 homolog B (S. cerevisiae)	43	1	0	1	0	0	0	0	0	4	hsa-miR-495-3p	0	-0.02	N/A
USP30	ENST00000257548.5	ubiquitin specific peptidase 30	76	1	0	0	1	0	0	0	0	0	hsa-miR-495-3p	0	-0.01	N/A	2009, 2011
CALML4	ENST00000395465.3	calmodulin-like 4	307	2	0	0	2	0	0	0	0	0	hsa-miR-495-3p	0	-0.02	N/A	2009, 2011
ANP32B	ENST00000339399.4	acidic (leucine-rich) nuclear phosphoprotein 32 family, member B	1003	1	0	1	0	0	0	0	0	0	hsa-miR-495-3p	0	-0.02	N/A
IMMT	ENST00000254636.5	inner membrane protein, mitochondrial	890	1	0	1	0	0	0	0	0	1	hsa-miR-495-3p	0	-0.1	N/A
CMC1	ENST00000466830.1	COX assembly mitochondrial protein 1 homolog (S. cerevisiae)	1203	2	1	0	1	2	0	1	1	3	hsa-miR-495-3p	0	-0.16	N/A
WNK1	ENST00000315939.6	WNK lysine deficient protein kinase 1	950	1	1	0	0	2	0	0	2	1	hsa-miR-495-3p	0	-0.05	N/A	2009, 2011
CRLS1	ENST00000378863.4	cardiolipin synthase 1	4205	1	0	0	1	3	0	1	2	4	hsa-miR-495-3p	0	-0.15	N/A	2011
RP11-315D16.2	ENST00000562767.1	Uncharacterized protein	304	1	0	0	1	0	0	0	0	0	hsa-miR-495-3p	0	-0.01	N/A
CRTAP	ENST00000320954.6	cartilage associated protein	3154	1	0	0	1	0	0	0	0	2	hsa-miR-495-3p	0	-0.01	N/A	2011
CEP57	ENST00000325542.5	centrosomal protein 57kDa	289	1	0	0	1	0	0	0	0	2	hsa-miR-495-3p	0	-0.01	N/A
MAPRE2	ENST00000436190.2	microtubule-associated protein, RP/EB family, member 2	361	1	0	0	1	0	0	0	0	1	hsa-miR-495-3p	0	-0.01	N/A
TMEM43	ENST00000306077.4	transmembrane protein 43	2575	1	0	1	0	0	0	0	0	2	hsa-miR-495-3p	0	-0.06	N/A
GBX2	ENST00000551105.1	gastrulation brain homeobox 2	53	1	0	1	0	0	0	0	0	1	hsa-miR-495-3p	0	-0.02	N/A
ZBTB20	ENST00000462705.1	zinc finger and BTB domain containing 20	5	3	0	2	1	5	1	1	3	24	hsa-miR-495-3p	0	-0.13	N/A
MAMDC4	ENST00000317446.2	MAM domain containing 4	377	1	0	1	0	0	0	0	0	0	hsa-miR-495-3p	0	-0.02	N/A
CCDC149	ENST00000504487.1	coiled-coil domain containing 149	187	1	0	0	1	0	0	0	0	5	hsa-miR-495-3p	0	-0.01	N/A
SEC16B	ENST00000308284.6	SEC16 homolog B (S. cerevisiae)	251	1	0	0	1	0	0	0	0	2	hsa-miR-495-3p	0	-0.01	N/A
CPNE2	ENST00000290776.8	copine II	1469	1	0	0	1	0	0	0	0	2	hsa-miR-495-3p	0	-0.01	N/A
IL5RA	ENST00000446632.2	interleukin 5 receptor, alpha	5	1	0	0	1	1	0	1	0	2	hsa-miR-495-3p	0	-0.04	N/A
HOXB2	ENST00000330070.4	homeobox B2	1282	1	0	1	0	0	0	0	0	0	hsa-miR-495-3p	0	-0.02	N/A
EMC7	ENST00000256545.4	ER membrane protein complex subunit 7	672	1	0	1	0	1	0	0	1	3	hsa-miR-495-3p	0	-0.03	N/A
GDF11	ENST00000257868.5	growth differentiation factor 11	847	1	0	0	1	0	0	0	0	0	hsa-miR-495-3p	0	-0.01	N/A	2011
WDR13	ENST00000218056.5	WD repeat domain 13	1128	1	0	0	1	1	0	1	0	5	hsa-miR-495-3p	0	-0.03	N/A
APC	ENST00000457016.1	adenomatous polyposis coli	794	1	0	0	1	0	0	0	0	6	hsa-miR-495-3p	0	-0.01	N/A
SKAP2	ENST00000345317.2	src kinase associated phosphoprotein 2	1085	1	0	0	1	0	0	0	0	3	hsa-miR-495-3p	0	-0.01	N/A
CBX2	ENST00000310942.4	chromobox homolog 2	1816	1	0	0	1	0	0	0	0	1	hsa-miR-495-3p	0	-0.01	N/A
ZNF366	ENST00000318442.5	zinc finger protein 366	5	1	0	0	1	1	0	0	1	0	hsa-miR-495-3p	0	-0.02	N/A
DNAJC30	ENST00000395176.2	DnaJ (Hsp40) homolog, subfamily C, member 30	766	1	0	1	0	0	0	0	0	3	hsa-miR-495-3p	0	-0.04	N/A
RGPD4	ENST00000408999.3	RANBP2-like and GRIP domain containing 4	5	1	0	1	0	0	0	0	0	1	hsa-miR-495-3p	0	-0.02	N/A
